# Supplementary material for: Deep sequencing and analyses of miRNAs, isomiRs and miRNA induced silencing complex (miRISC)-associated miRNome in primary human chondrocytes
Source: Sci Rep. 2017 Nov 9;7:15178. doi: 10.1038/s41598-017-15388-4 (PMC5680238; doi:10.1038/s41598-017-15388-4)
Supplement: Supplementary file 1 — Dataset 1 [file 41598_2017_15388_MOESM1_ESM.xlsx]

## Sheet: Sheet1
Supplemetary Table S1: Complete ranking of miRNAs expressed in primary human chondrocytes.
miRNA	Total Count	PercentTOTAL	CumulativePercentTOTAL	Rank
mir-27b-3p	2334053	11.822	11.822	1
mir-10b-5p	1.95483e+06	9.90125	21.7232	2
let-7a-1-5p	1.65933e+06	8.40453	30.1278	3
mir-22-3p	1.59509e+06	8.07912	38.2069	4
mir-26a-1-5p	1.57176e+06	7.96099	46.1679	5
mir-100-5p	1504695	7.6213	53.7892	6
let-7f-1-5p	971227	4.91927	58.7085	7
mir-140-3p	891307	4.51448	63.2229	8
mir-148a-3p	751264	3.80516	67.0281	9
mir-125a-5p	496190	2.51321	69.5413	10
mir-21-5p	454620	2.30265	71.844	11
mir-199a-1-3p	441086	2.23411	74.0781	12
mir-125b-1-5p	406390	2.05837	76.1364	13
mir-222-3p	271124	1.37324	77.5097	14
let-7i-5p	248232	1.2573	78.767	15
let-7c-5p	218114	1.10475	79.8717	16
mir-99b-5p	213526	1.08151	80.9532	17
mir-92a-1-3p	183764	0.930766	81.884	18
mir-99a-5p	173921	0.880913	82.7649	19
mir-92b-3p	155109	0.78563	83.5506	20
mir-191-5p	154802	0.784074	84.3346	21
mir-16-1-5p	151980	0.769782	85.1044	22
mir-27a-3p	141159	0.714974	85.8194	23
mir-29a-3p	131667	0.666896	86.4863	24
mir-151a-5p	125632	0.636329	87.1226	25
let-7b-5p	121591	0.61586	87.7385	26
mir-30d-5p	111507	0.564785	88.3033	27
let-7g-5p	108990	0.552037	88.8553	28
mir-221-3p	106830	0.541093	89.3964	29
mir-186-5p	105097	0.532316	89.9287	30
mir-320a-3p	104049	0.52701	90.4557	31
mir-127-3p	87893.6	0.445182	90.9009	32
let-7e-5p	84677.9	0.428894	91.3298	33
mir-26b-5p	81422.2	0.412404	91.7422	34
mir-101-1-3p	72317.2	0.366287	92.1085	35
mir-30a-5p	72284.4	0.366121	92.4746	36
mir-423-5p	68773.9	0.348341	92.8229	37
mir-423-3p	57805.1	0.292783	93.1157	38
let-7d-5p	54042.1	0.273724	93.3894	39
mir-199a-1-5p	54015.7	0.27359	93.663	40
mir-28-3p	53429.6	0.270621	93.9337	41
mir-23b-3p	44136.2	0.22355	94.1572	42
mir-140-5p	43441.2	0.22003	94.3772	43
mir-24-1-3p	43137.9	0.218494	94.5957	44
mir-151a-3p	42884.3	0.217209	94.8129	45
mir-146b-5p	37286	0.188854	95.0018	46
mir-195-5p	36863.8	0.186716	95.1885	47
mir-30e-5p	35980.4	0.182241	95.3707	48
mir-23a-3p	34314.3	0.173802	95.5446	49
mir-30c-2-5p	32460.9	0.164415	95.709	50
mir-98-5p	32387.8	0.164045	95.873	51
mir-103a-2-3p	32252.1	0.163357	96.0364	52
mir-199b-5p	28665.4	0.145191	96.1816	53
mir-143-3p	27491.4	0.139244	96.3208	54
let-7f-2-5p	25124.5	0.127256	96.4481	55
mir-31-5p	24813.6	0.125681	96.5737	56
mir-574-3p	24568	0.124437	96.6982	57
mir-25-3p	23745.5	0.120271	96.8184	58
mir-497-5p	22662.8	0.114787	96.9332	59
mir-181c-5p	22102.7	0.11195	97.0452	60
mir-30b-5p	21252.3	0.107643	97.1528	61
mir-21-3p	21010.3	0.106417	97.2592	62
mir-125b-1-3p	19541.5	0.0989779	97.3582	63
mir-130a-3p	18977.6	0.0961217	97.4543	64
mir-29c-3p	18512.3	0.093765	97.5481	65
mir-411-5p	17260.8	0.0874261	97.6355	66
mir-125b-2-3p	15639.6	0.0792147	97.7148	67
mir-455-3p	15175.5	0.0768641	97.7916	68
mir-455-5p	13761.6	0.0697026	97.8613	69
mir-15a-5p	13487.3	0.0683133	97.9296	70
mir-484-5p	12371.2	0.0626603	97.9923	71
mir-409-3p	11690.3	0.0592115	98.0515	72
mir-155-5p	11484.3	0.0581681	98.1097	73
mir-210-3p	10535.6	0.0533629	98.163	74
mir-654-3p	10279.1	0.0520637	98.2151	75
mir-146a-5p	9715.1	0.0492071	98.2643	76
mir-196a-2-5p	9582.9	0.0485375	98.3128	77
mir-193b-3p	9529.1	0.048265	98.3611	78
mir-136-3p	8899.4	0.0450756	98.4062	79
mir-181a-2-5p	8549.4	0.0433028	98.4495	80
mir-192-5p	8348.5	0.0422852	98.4918	81
mir-214-3p	7931.4	0.0401726	98.5319	82
mir-381-3p	7903.8	0.0400328	98.572	83
mir-196b-5p	7875.5	0.0398895	98.6119	84
mir-221-5p	7867.4	0.0398485	98.6517	85
mir-532-5p	7799.9	0.0395066	98.6912	86
mir-148a-5p	6818.9	0.0345378	98.7258	87
mir-128-1-3p	6320.5	0.0320134	98.7578	88
mir-196a-1-5p	6025	0.0305167	98.7883	89
mir-27b-5p	6012.9	0.0304554	98.8187	90
mir-345-5p	5735.3	0.0290494	98.8478	91
let-7d-3p	5433	0.0275182	98.8753	92
mir-1307-5p	5383.9	0.0272695	98.9026	93
mir-410-3p	5141.6	0.0260423	98.9286	94
mir-148b-3p	5069.9	0.0256791	98.9543	95
mir-500a-3p	5005.8	0.0253544	98.9797	96
mir-744-5p	4867.1	0.0246519	99.0043	97
mir-425-5p	4614.8	0.023374	99.0277	98
mir-501-3p	4385.2	0.0222111	99.0499	99
mir-136-5p	4017.4	0.0203482	99.0702	100
mir-93-5p	3973.4	0.0201253	99.0904	101
mir-29b-1-3p	3947.4	0.0199936	99.1104	102
mir-100-3p	3916.5	0.0198371	99.1302	103
mir-340-5p	3314.3	0.016787	99.147	104
mir-342-3p	3303.6	0.0167328	99.1637	105
mir-365a-3p	3180.8	0.0161108	99.1798	106
mir-361-5p	3127.2	0.0158393	99.1957	107
mir-361-3p	3065.2	0.0155253	99.2112	108
mir-19b-1-3p	2934.7	0.0148643	99.2261	109
mir-125b-2-5p	2887.3	0.0146242	99.2407	110
mir-574-5p	2877.9	0.0145766	99.2553	111
mir-30e-3p	2843.6	0.0144029	99.2697	112
mir-197-3p	2768.8	0.014024	99.2837	113
mir-99a-3p	2685	0.0135996	99.2973	114
let-7a-3-5p	2681.3	0.0135808	99.3109	115
mir-660-5p	2649.2	0.0134182	99.3243	116
mir-101-2-3p	2588.8	0.0131123	99.3374	117
mir-193a-3p	2352.6	0.0119159	99.3493	118
mir-374a-3p	2304.5	0.0116723	99.361	119
mir-214-5p	2297.1	0.0116348	99.3726	120
mir-1271-5p	2293.7	0.0116176	99.3842	121
mir-374a-5p	2226.8	0.0112788	99.3955	122
mir-769-5p	2226.6	0.0112778	99.4068	123
mir-941-1-3p	2216.7	0.0112276	99.418	124
mir-152-3p	2196.3	0.0111243	99.4291	125
mir-486-1-5p	2179.4	0.0110387	99.4402	126
mir-615-3p	2173.4	0.0110083	99.4512	127
mir-502-3p	2159.1	0.0109359	99.4621	128
mir-195-3p	2148.5	0.0108822	99.473	129
mir-210-5p	2104.8	0.0106608	99.4837	130
mir-181d-5p	2096	0.0106163	99.4943	131
mir-10a-5p	2087.9	0.0105752	99.5049	132
mir-3615-3p	1970.6	0.00998111	99.5148	133
mir-151b-3p	1940.6	0.00982916	99.5247	134
mir-30a-3p	1934.4	0.00979776	99.5345	135
mir-409-5p	1933.7	0.00979421	99.5443	136
mir-493-5p	1927.5	0.00976281	99.554	137
mir-24-2-5p	1899.2	0.00961947	99.5636	138
mir-339-3p	1860.9	0.00942548	99.5731	139
mir-34a-5p	1855	0.00939559	99.5825	140
mir-106b-3p	1830	0.00926897	99.5917	141
let-7b-3p	1786.4	0.00904813	99.6008	142
mir-328-3p	1744.1	0.00883388	99.6096	143
mir-487b-3p	1598.5	0.00809642	99.6177	144
mir-671-3p	1538.6	0.00779303	99.6255	145
mir-193a-5p	1525.9	0.0077287	99.6332	146
mir-15b-5p	1448.8	0.00733819	99.6406	147
mir-628-5p	1421.3	0.0071989	99.6478	148
mir-1247-5p	1343.4	0.00680434	99.6546	149
mir-17-5p	1291.8	0.00654298	99.6611	150
mir-1180-3p	1288.3	0.00652525	99.6676	151
mir-378a-3p	1286	0.0065136	99.6742	152
mir-130b-5p	1190.2	0.00602838	99.6802	153
mir-1307-3p	1180.9	0.00598127	99.6862	154
mir-664a-3p	1176	0.00595645	99.6921	155
mir-148b-5p	1129.6	0.00572144	99.6978	156
mir-421-3p	1120.6	0.00567585	99.7035	157
mir-369-5p	1085.6	0.00549858	99.709	158
mir-146b-3p	1075.5	0.00544742	99.7145	159
mir-887-3p	1067.4	0.00540639	99.7199	160
mir-130b-3p	1059.4	0.00536587	99.7252	161
mir-132-3p	1040.6	0.00527065	99.7305	162
mir-20a-5p	1025.8	0.00519569	99.7357	163
mir-374b-5p	1021.5	0.00517391	99.7409	164
mir-431-5p	968.7	0.00490648	99.7458	165
mir-22-5p	940	0.00476111	99.7506	166
mir-27a-5p	934.8	0.00473477	99.7553	167
mir-1468-5p	862.4	0.00436807	99.7597	168
mir-584-5p	859	0.00435084	99.764	169
mir-16-2-3p	857.3	0.00434223	99.7683	170
mir-10b-3p	849.1	0.0043007	99.7726	171
mir-889-3p	830.5	0.00420649	99.7769	172
mir-26b-3p	785.5	0.00397857	99.7808	173
mir-30d-3p	783.3	0.00396742	99.7848	174
mir-493-3p	767.3	0.00388638	99.7887	175
mir-432-5p	730.6	0.0037005	99.7924	176
mir-106b-5p	725.3	0.00367365	99.7961	177
mir-320b-1-3p	699	0.00354044	99.7996	178
mir-628-3p	679.8	0.00344319	99.803	179
let-7a-2-5p	679.2	0.00344016	99.8065	180
mir-7706-3p	654.7	0.00331606	99.8098	181
mir-532-3p	645.8	0.00327098	99.8131	182
mir-376c-3p	632.7	0.00320463	99.8163	183
mir-222-5p	628.5	0.00318336	99.8195	184
mir-101-1-5p	627.4	0.00317779	99.8226	185
mir-92a-2-3p	627.2	0.00317677	99.8258	186
mir-204-5p	625.7	0.00316918	99.829	187
mir-376a-1-5p	624.9	0.00316513	99.8321	188
let-7i-3p	622.5	0.00315297	99.8353	189
mir-301a-3p	616.6	0.00312309	99.8384	190
mir-454-3p	615.7	0.00311853	99.8415	191
mir-589-5p	594.7	0.00301216	99.8446	192
mir-17-3p	593.4	0.00300558	99.8476	193
mir-181c-3p	590	0.00298836	99.8505	194
mir-874-3p	573.1	0.00290276	99.8535	195
mir-125a-3p	571.3	0.00289364	99.8563	196
mir-149-5p	560.9	0.00284096	99.8592	197
let-7a-1-3p	540.8	0.00273916	99.8619	198
mir-181b-1-5p	511.1	0.00258873	99.8645	199
mir-1296-5p	497	0.00251731	99.867	200
mir-370-3p	492.9	0.00249654	99.8695	201
mir-369-3p	489.8	0.00248084	99.872	202
mir-194-1-5p	485.7	0.00246008	99.8745	203
mir-19a-3p	484.3	0.00245298	99.8769	204
mir-200b-3p	478.1	0.00242158	99.8793	205
mir-582-5p	453.1	0.00229496	99.8816	206
mir-485-5p	450.1	0.00227976	99.8839	207
mir-32-5p	444.5	0.0022514	99.8862	208
mir-152-5p	437.2	0.00221442	99.8884	209
mir-3605-3p	430.6	0.00218099	99.8906	210
mir-99b-3p	423.2	0.00214351	99.8927	211
mir-134-5p	404.3	0.00204778	99.8948	212
mir-656-3p	383.4	0.00194193	99.8967	213
mir-340-3p	362.7	0.00183708	99.8985	214
mir-582-3p	362.6	0.00183657	99.9004	215
mir-185-5p	345.6	0.00175047	99.9021	216
mir-30c-2-3p	342.2	0.00173325	99.9039	217
mir-877-5p	340.1	0.00172261	99.9056	218
mir-3909-3p	335.2	0.00169779	99.9073	219
mir-331-3p	331.9	0.00168108	99.909	220
mir-141-3p	327.7	0.0016598	99.9106	221
mir-23a-5p	325.6	0.00164917	99.9123	222
mir-182-5p	321.9	0.00163043	99.9139	223
mir-147b-3p	291.5	0.00147645	99.9154	224
mir-548k-5p	289.9	0.00146835	99.9168	225
mir-25-5p	285.3	0.00144505	99.9183	226
mir-126-5p	282.5	0.00143087	99.9197	227
mir-193b-5p	279.1	0.00141364	99.9211	228
mir-127-5p	275	0.00139288	99.9225	229
mir-26a-2-3p	272	0.00137768	99.9239	230
mir-561-5p	268.8	0.00136147	99.9253	231
mir-199a-2-3p	260	0.0013169	99.9266	232
mir-590-3p	255.6	0.00129462	99.9279	233
mir-543-3p	244	0.00123586	99.9291	234
mir-487a-3p	241.4	0.00122269	99.9303	235
mir-212-3p	236.2	0.00119636	99.9315	236
mir-505-3p	232.5	0.00117761	99.9327	237
mir-425-3p	232.2	0.0011761	99.9339	238
mir-29a-5p	230.5	0.00116748	99.9351	239
mir-24-1-5p	225.1	0.00114013	99.9362	240
mir-874-5p	212.5	0.00107631	99.9373	241
mir-299-3p	209.5	0.00106112	99.9383	242
mir-330-5p	205.5	0.00104086	99.9394	243
mir-29c-5p	205.4	0.00104035	99.9404	244
mir-377-5p	204.2	0.00103428	99.9414	245
mir-107-3p	203.7	0.00103174	99.9425	246
mir-323b-3p	193.3	0.000979067	99.9435	247
mir-6511b-1-3p	192.1	0.000972989	99.9444	248
mir-382-5p	191.8	0.000971469	99.9454	249
mir-1301-3p	190.9	0.000966911	99.9464	250
mir-3613-5p	188.4	0.000954248	99.9473	251
mir-1185-1-3p	186.9	0.00094665	99.9483	252
mir-30c-1-3p	181.4	0.000918793	99.9492	253
mir-377-3p	181.3	0.000918286	99.9501	254
mir-675-3p	178.8	0.000905624	99.951	255
mir-494-3p	177.9	0.000901065	99.9519	256
mir-212-5p	174.4	0.000883338	99.9528	257
mir-342-5p	172.5	0.000873714	99.9537	258
mir-450b-5p	171.2	0.00086713	99.9545	259
mir-504-5p	170	0.000861052	99.9554	260
let-7c-3p	169.8	0.000860039	99.9563	261
mir-150-5p	168.8	0.000854974	99.9571	262
mir-7-1-5p	168.5	0.000853454	99.958	263
mir-539-3p	167.4	0.000847883	99.9588	264
mir-485-3p	161.5	0.000817999	99.9596	265
mir-4326-5p	157	0.000795207	99.9604	266
mir-9-1-5p	156.4	0.000792168	99.9612	267
mir-433-3p	152.2	0.000770895	99.962	268
mir-23b-5p	151.7	0.000768362	99.9628	269
mir-576-5p	150.7	0.000763297	99.9635	270
mir-323a-3p	144.6	0.000732401	99.9643	271
mir-1285-1-3p	143.1	0.000724803	99.965	272
mir-495-3p	142.1	0.000719738	99.9657	273
mir-188-5p	138.6	0.00070201	99.9664	274
mir-411-3p	137.4	0.000695932	99.9671	275
mir-629-5p	136.9	0.0006934	99.9678	276
mir-18a-3p	136.7	0.000692387	99.9685	277
let-7f-1-3p	135.6	0.000686815	99.9692	278
mir-92a-1-5p	135.2	0.000684789	99.9699	279
mir-499a-5p	135.1	0.000684283	99.9705	280
mir-324-3p	132	0.000668581	99.9712	281
mir-337-3p	129.4	0.000655412	99.9719	282
mir-335-5p	121.5	0.000615399	99.9725	283
mir-132-5p	121.3	0.000614386	99.9731	284
mir-335-3p	120.9	0.00061236	99.9737	285
mir-641-5p	120.7	0.000611347	99.9743	286
mir-664a-5p	119.1	0.000603243	99.9749	287
mir-887-5p	116.9	0.0005921	99.9755	288
mir-190a-5p	113	0.000572346	99.9761	289
mir-758-3p	110.9	0.00056171	99.9766	290
mir-5683-5p	110.6	0.00056019	99.9772	291
mir-215-5p	106.1	0.000537398	99.9777	292
mir-224-5p	104.4	0.000528787	99.9783	293
mir-93-3p	103.6	0.000524735	99.9788	294
mir-4677-3p	101.5	0.000514099	99.9793	295
mir-92b-5p	100.5	0.000509034	99.9798	296
mir-1185-2-5p	98.2	0.000497384	99.9803	297
mir-145-3p	96.4	0.000488267	99.9808	298
mir-374b-3p	96.3	0.000487761	99.9813	299
mir-362-5p	89.8	0.000454838	99.9817	300
mir-296-5p	88.6	0.00044876	99.9822	301
mir-424-5p	86.6	0.00043863	99.9826	302
mir-379-5p	86.2	0.000436604	99.9831	303
mir-652-3p	86	0.000435591	99.9835	304
mir-154-5p	86	0.000435591	99.9839	305
mir-3607-3p	85.7	0.000434071	99.9844	306
mir-376b-3p	85.7	0.000434071	99.9848	307
mir-301b-3p	83.8	0.000424448	99.9852	308
mir-450a-1-5p	83.4	0.000422422	99.9857	309
mir-33a-5p	76.2	0.000385954	99.986	310
mir-382-3p	75.7	0.000383421	99.9864	311
mir-29b-1-5p	72.7	0.000368226	99.9868	312
mir-379-3p	72.3	0.0003662	99.9872	313
mir-654-5p	67.1	0.000339862	99.9875	314
mir-451a-5p	66.7	0.000337836	99.9878	315
mir-138-2-5p	63.4	0.000321122	99.9882	316
let-7e-3p	62.7	0.000317576	99.9885	317
mir-362-3p	60.9	0.000308459	99.9888	318
mir-324-5p	60.1	0.000304407	99.9891	319
mir-625-5p	59.1	0.000299342	99.9894	320
mir-15b-3p	57.3	0.000290225	99.9897	321
mir-203a-3p	56.6	0.00028668	99.99	322
mir-133a-1-3p	54.9	0.000278069	99.9902	323
mir-671-5p	53.8	0.000272498	99.9905	324
mir-483-3p	53	0.000268446	99.9908	325
mir-424-3p	52.6	0.00026642	99.9911	326
mir-31-3p	50.4	0.000255277	99.9913	327
mir-6511a-1-3p	50.1	0.000253757	99.9916	328
mir-655-3p	44.3	0.00022438	99.9918	329
mir-4775-5p	43.6	0.000220834	99.992	330
mir-18a-5p	42.6	0.000215769	99.9922	331
mir-365b-5p	42	0.00021273	99.9924	332
mir-196b-3p	41.1	0.000208172	99.9926	333
mir-181a-2-3p	39.4	0.000199561	99.9928	334
mir-1299-3p	39.2	0.000198548	99.993	335
mir-766-3p	37.7	0.000190951	99.9932	336
mir-627-5p	36.1	0.000182847	99.9934	337
mir-616-5p	35.5	0.000179808	99.9936	338
mir-2110-5p	35.2	0.000178288	99.9938	339
mir-126-3p	34.9	0.000176769	99.9939	340
mir-454-5p	34.1	0.000172717	99.9941	341
mir-1255a-5p	33.6	0.000170184	99.9943	342
mir-376a-1-3p	31.3	0.000158535	99.9945	343
mir-642a-5p	31	0.000157015	99.9946	344
mir-20a-3p	29.8	0.000150937	99.9948	345
mir-329-1-3p	28.6	0.000144859	99.9949	346
mir-320c-1-3p	28.3	0.00014334	99.995	347
mir-196a-2-3p	27.2	0.000137768	99.9952	348
mir-375-3p	26.5	0.000134223	99.9953	349
mir-6716-3p	26.1	0.000132197	99.9955	350
mir-500a-5p	25.5	0.000129158	99.9956	351
mir-194-2-5p	25.1	0.000127132	99.9957	352
mir-320b-2-3p	23.2	0.000117508	99.9958	353
mir-142-5p	22.6	0.000114469	99.9959	354
mir-190b-5p	21.7	0.000109911	99.996	355
mir-431-3p	21.6	0.000109404	99.9962	356
mir-3605-5p	21.6	0.000109404	99.9963	357
let-7g-3p	20.9	0.000105859	99.9964	358
mir-331-5p	20.1	0.000101807	99.9965	359
mir-550a-1-5p	19.7	9.97807e-05	99.9966	360
mir-200a-3p	19	9.62352e-05	99.9967	361
mir-1291-5p	18.8	9.52222e-05	99.9968	362
mir-3200-3p	18.5	9.37027e-05	99.9969	363
mir-659-5p	18.4	9.31962e-05	99.997	364
mir-191-3p	18.3	9.26897e-05	99.997	365
mir-1306-5p	18.3	9.26897e-05	99.9971	366
mir-128-1-5p	17.8	9.01572e-05	99.9972	367
mir-2277-5p	17.8	9.01572e-05	99.9973	368
mir-548o-3p	17.1	8.66117e-05	99.9974	369
mir-6500-3p	16.5	8.35727e-05	99.9975	370
mir-330-3p	16.1	8.15467e-05	99.9976	371
mir-3912-3p	15.8	8.00272e-05	99.9977	372
mir-33b-5p	15.7	7.95207e-05	99.9977	373
mir-429-3p	15.6	7.90142e-05	99.9978	374
mir-145-5p	15.3	7.74947e-05	99.9979	375
mir-1249-3p	15	7.59752e-05	99.998	376
let-7a-2-3p	14.5	7.34427e-05	99.998	377
mir-4662a-5p	14.5	7.34427e-05	99.9981	378
mir-449a-5p	14.2	7.19231e-05	99.9982	379
mir-29b-2-5p	13.4	6.78711e-05	99.9982	380
mir-651-5p	12.6	6.38191e-05	99.9983	381
mir-185-3p	12.5	6.33126e-05	99.9984	382
mir-3129-3p	12.1	6.12866e-05	99.9984	383
mir-3934-5p	10.9	5.52086e-05	99.9985	384
mir-339-5p	10.6	5.36891e-05	99.9985	385
mir-26a-1-3p	9.8	4.96371e-05	99.9986	386
mir-1228-3p	9.7	4.91306e-05	99.9986	387
mir-380-3p	9.5	4.81176e-05	99.9987	388
mir-615-5p	8.9	4.50786e-05	99.9987	389
mir-3613-3p	8.8	4.45721e-05	99.9988	390
mir-627-3p	8.7	4.40656e-05	99.9988	391
mir-183-5p	8.7	4.40656e-05	99.9989	392
mir-299-5p	8.6	4.35591e-05	99.9989	393
mir-625-3p	8.2	4.15331e-05	99.999	394
mir-668-3p	8.2	4.15331e-05	99.999	395
mir-3622a-5p	8.1	4.10266e-05	99.999	396
mir-338-3p	8	4.05201e-05	99.9991	397
mir-3176-3p	7.9	4.00136e-05	99.9991	398
mir-412-5p	7.9	4.00136e-05	99.9992	399
mir-550a-1-3p	6.9	3.49486e-05	99.9992	400
mir-26a-2-5p	6.8	3.44421e-05	99.9992	401
mir-3622a-3p	6.5	3.29226e-05	99.9993	402
mir-1197-3p	6.5	3.29226e-05	99.9993	403
mir-502-5p	6.5	3.29226e-05	99.9993	404
mir-4670-3p	6.2	3.14031e-05	99.9994	405
mir-16-2-5p	6.2	3.14031e-05	99.9994	406
mir-7974-3p	6	3.03901e-05	99.9994	407
mir-30b-3p	5.9	2.98836e-05	99.9995	408
mir-3065-3p	5.9	2.98836e-05	99.9995	409
mir-34a-3p	5.7	2.88706e-05	99.9995	410
mir-4435-1-5p	5.4	2.73511e-05	99.9995	411
mir-181a-1-3p	5	2.53251e-05	99.9996	412
mir-744-3p	4.5	2.27925e-05	99.9996	413
mir-589-3p	4.4	2.2286e-05	99.9996	414
mir-449c-5p	4.4	2.2286e-05	99.9996	415
mir-891a-5p	4.4	2.2286e-05	99.9997	416
mir-3928-3p	4.3	2.17795e-05	99.9997	417
mir-29b-2-3p	3.8	1.9247e-05	99.9997	418
mir-501-5p	3.8	1.9247e-05	99.9997	419
mir-1908-5p	3.8	1.9247e-05	99.9997	420
mir-33b-3p	3.6	1.8234e-05	99.9997	421
mir-218-1-5p	3.6	1.8234e-05	99.9998	422
mir-545-5p	3.6	1.8234e-05	99.9998	423
mir-337-5p	3.5	1.77275e-05	99.9998	424
mir-7-1-3p	3.3	1.67145e-05	99.9998	425
mir-1287-5p	3.3	1.67145e-05	99.9998	426
mir-4421-3p	3.1	1.57015e-05	99.9999	427
mir-4742-3p	3.1	1.57015e-05	99.9999	428
mir-579-5p	3.1	1.57015e-05	99.9999	429
mir-200c-3p	3	1.5195e-05	99.9999	430
mir-144-5p	3	1.5195e-05	99.9999	431
mir-548e-3p	2.9	1.46885e-05	99.9999	432
mir-376a-2-5p	2.9	1.46885e-05	99.9999	433
mir-1277-3p	2.8	1.4182e-05	100	434
mir-3913-1-5p	2.8	1.4182e-05	100	435
mir-660-3p	2.7	1.36755e-05	100	436
mir-33a-3p	2.7	1.36755e-05	100	437
