# Supplementary material for: Deep sequencing and analyses of miRNAs, isomiRs and miRNA induced silencing complex (miRISC)-associated miRNome in primary human chondrocytes
Source: Sci Rep. 2017 Nov 9;7:15178. doi: 10.1038/s41598-017-15388-4 (PMC5680238; doi:10.1038/s41598-017-15388-4)
Supplement: Supplementary file 3 — Dataset 3 [file 41598_2017_15388_MOESM3_ESM.xlsx]

## Sheet: Sheet1
Supplemetary Table S3: miRNAs/isomiRs with mean read count >100 showing significant differential enrichment in response to IL-1 treatment by AGO2-RIP-Seq analysis.
miRNA	Sequence type (Canonical/IsomiR)	isomiR sequence	log2 (Fold Change)	Std. err. log2(Fold Change)	q value
hsa-mir-423	isomiR	AAGCTCGGTCTGAGGCCCC	1.05	0.159	3.23e-09
hsa-mir-410	isomiR	AATATAACACAGATGGCC	1.04	0.203	1.27e-05
hsa-mir-125b-1	isomiR	ACGGGTTAGGCTCTTGGGAGC	1.06	0.231	0.00013
hsa-mir-210	isomiR	AGCCCCTGCCCACCGCACAC	1	0.16	2.04e-08
hsa-mir-23b	isomiR	ATCACATTGCCAGGGATTACCAC	-1.08	0.127	2.16e-15
hsa-mir-100	isomiR	CAAGCTTGTATCTATAGGTA	1.03	0.243	0.000551
hsa-mir-222	isomiR	CTCAGTAGCCAGTGTAGATCC	1.24	0.271	0.00013
hsa-mir-1307	isomiR	CTCGGCGTGGCGTCGGTCG	1.19	0.288	0.000849
hsa-mir-92b	isomiR	TATTGCACTCGTCCCGGCC	1.35	0.204	3.31e-09
hsa-mir-92b	isomiR	TATTGCACTCGTCCCGGCCTCCAA	-1.12	0.179	2.04e-08
hsa-mir-146a	isomiR	TGAGAACTGAATTCCATGGG	4.34	0.301	1.31e-44
hsa-miR-146a	isomiR	TGAGAACTGAATTCCATGGGT	6.05	0.156	0
hsa-let-7i	isomiR	TGAGGTAGTAGTTTGTGCTGT	1.01	0.0958	1.12e-23
hsa-mir-155	isomiR	TTAATGCTAATCGTGATAGGGG	2.24	0.186	2.46e-31
hsa-mir-155	isomiR	TTAATGCTAATCGTGATAGGGGTTA	3.62	0.287	4.25e-34
hsa-mir-27b	isomiR	TTCACAGTGGCTAAGTTCTGCAA	-1.01	0.158	1.43e-08
hsa-miR-155	Canonical		4.31	0.216	1.93e-85
hsa-mir-155	Canonical		2.35	0.144	1.25e-57
hsa-miR-146a	Canonical		4.11	0.263	1.89e-52
hsa-miR-421	Canonical		-1.12	0.238	7.81e-05
hsa-miR-195	Canonical		-1.23	0.271	0.000156
