# Supplementary material for: Deep sequencing and analyses of miRNAs, isomiRs and miRNA induced silencing complex (miRISC)-associated miRNome in primary human chondrocytes
Source: Sci Rep. 2017 Nov 9;7:15178. doi: 10.1038/s41598-017-15388-4 (PMC5680238; doi:10.1038/s41598-017-15388-4)
Supplement: Supplementary file 4 — Dataset 4 [file 41598_2017_15388_MOESM4_ESM.xlsx]

## Sheet: Sheet1
Supplemetary Table S4: Complete list of miRNAs/isomiRs detected by AGO2-RIP-Seq in control and IL-1-treated primary human chondrocytes.
miRNA	isomiR sequence	Sequence type (Canonical/IsomiR)	Mean Normalized count Control	Mean Normalized count IL-1-treated	Ratio IL-1 treated/control	Log2 Fold change
hsa-mir-146a	TGAGAACTGAATTCCATGGGT	IsomiR	16.2804	1097.01	67.382	6.07429
hsa-mir-146a	TGAGAACTGAATTCCATGGG	IsomiR	2.22018	62.8825	28.3231	4.82391
hsa-mir-155	TTAATGCTAATCGTGATAGGGGTT	IsomiR	2.01622	45.1364	22.3866	4.48456
hsa-miR-155-5p		Canonical	53.8137	1174.55	21.8262	4.44799
hsa-miR-146a-5p		Canonical	2.75505	58.5708	21.2594	4.41003
hsa-mir-155	TTAATGCTAATCGTGATAGGGGTTA	IsomiR	3.07178	49.634	16.1581	4.01418
hsa-mir-155	TTAATGCTAATCGTGATAGGGG	IsomiR	71.4658	339.988	4.75735	2.25016
hsa-mir-155	TTAATGCTAATCGTGATAGGGG	IsomiR	35.9213	164.537	4.58049	2.1955
hsa-mir-200b	TAATACTGCCTGGTAATGATGAC	IsomiR	13.7617	49.0975	3.56769	1.83499
hsa-mir-92b	TATTGCACTCGTCCCGGCC	IsomiR	2107.56	5082.66	2.41164	1.27001
hsa-mir-222	CTCAGTAGCCAGTGTAGATCC	IsomiR	12.9027	29.9792	2.32349	1.21629
hsa-mir-1307	CTCGGCGTGGCGTCGGTCG	IsomiR	12.3992	27.4701	2.21546	1.14761
hsa-mir-125b-1	ACGGGTTAGGCTCTTGGGAGC	IsomiR	103.714	205.75	1.98383	0.988288
hsa-mir-100	CAAGCTTGTATCTATAGGTA	IsomiR	51.3086	100.792	1.96443	0.974112
hsa-miR-132-3p		Canonical	42.4494	82.9525	1.95415	0.966541
hsa-mir-410	AATATAACACAGATGGCC	IsomiR	31.9841	61.4948	1.92267	0.943112
hsa-mir-423	AAGCTCGGTCTGAGGCCCC	IsomiR	51.2728	97.1156	1.8941	0.92151
hsa-mir-210	AGCCCCTGCCCACCGCACAC	IsomiR	47.8387	87.7105	1.83346	0.874572
hsa-mir-221	AGCTACATTGTCTGCTGGGT	IsomiR	1619.18	2966.29	1.83197	0.873398
hsa-let-7i	TGAGGTAGTAGTTTGTGCTGT	IsomiR	6747.59	12143.8	1.79972	0.847774
hsa-mir-92a-1	TATTGCACTTGTCCCGGCC	IsomiR	435.328	762.565	1.7517	0.808759
hsa-mir-101-2	GTACAGTACTGTGATAACTGAA	IsomiR	178.902	306.672	1.71419	0.777529
hsa-mir-92a-2	TATTGCACTTGTCCCGGCC	IsomiR	433.33	738.163	1.70347	0.768472
hsa-mir-101-1	GTACAGTACTGTGATAACTGAA	IsomiR	176.548	298.247	1.68933	0.756447
hsa-mir-369	AATAATACATGGTTGATCT	IsomiR	15.5521	26.0376	1.67422	0.743493
hsa-mir-361	TTATCAGAATCTCCAGGGGTA	IsomiR	13.8245	22.9674	1.66135	0.732354
hsa-miR-28-5p		Canonical	160.134	259.896	1.62299	0.698651
hsa-mir-3615	TCTCTCGGCTCCTCGCGGCTCG	IsomiR	33.4198	53.0906	1.5886	0.667753
hsa-miR-191-5p		Canonical	202.716	314.702	1.55243	0.634528
hsa-mir-28	CACTAGATTGTGAGCTCCTGGAG	IsomiR	30.4744	46.4511	1.52427	0.608116
hsa-mir-455	GTATGTGCCTTTGGACTACA	IsomiR	17.6034	26.6746	1.51531	0.599612
hsa-mir-210	CTGTGCGTGTGACAGCGGC	IsomiR	228.889	343.223	1.49952	0.584502
hsa-mir-574	CACGCTCATGCACACACCCA	IsomiR	106.128	150.53	1.41838	0.504248
hsa-mir-493	TTGTACATGGTAGGCTTTCA	IsomiR	25.7943	36.5787	1.41809	0.503954
hsa-mir-370	GCCTGCTGGGGTGGAACC	IsomiR	14.7359	20.8449	1.41457	0.50036
hsa-mir-1307	ACTCGGCGTGGCGTCGGTCG	IsomiR	19.6652	27.7921	1.41326	0.499031
hsa-mir-130b	CAGTGCAATGATGAAAGGGCA	IsomiR	21.7449	30.6324	1.40872	0.494381
hsa-mir-125a	TCCCTGAGACCCTTTAACCTGTGAA	IsomiR	56.8636	78.6531	1.38319	0.467999
hsa-mir-487b	AATCGTACAGGGTCATCCAC	IsomiR	38.8378	53.6958	1.38257	0.467349
hsa-mir-1307	TCGACCGGACCTCGACCGGC	IsomiR	75.4979	102.854	1.36235	0.446093
hsa-mir-320a	AAAAGCTGGGTTGAGAGGGCG	IsomiR	461.729	622.346	1.34786	0.430672
hsa-mir-484	TCAGGCTCAGTCCCCTCCCGA	IsomiR	123.751	166.121	1.34238	0.424797
hsa-let-7i	TGAGGTAGTAGTTTGTGC	IsomiR	222.673	296.415	1.33117	0.412692
hsa-mir-222	AGCTACATCTGGCTACTGGG	IsomiR	95.5646	125.685	1.31518	0.395265
hsa-miR-30e-5p		Canonical	50.7555	66.4832	1.30987	0.389426
hsa-mir-92b	TATTGCACTCGTCCCGGCCA	IsomiR	213.445	279.277	1.30843	0.387836
hsa-mir-28	CACTAGATTGTGAGCTCC	IsomiR	2110.49	2760.62	1.30805	0.387415
hsa-let-7a-3	CTATACAATCTACTGTCTT	IsomiR	21.4457	28.0037	1.30579	0.384928
hsa-mir-130a	CAGTGCAATGTTAAAAGGGCA	IsomiR	300.007	390.93	1.30307	0.381914
hsa-mir-345	GCTGACTCCTAGTCCAGGGC	IsomiR	136.927	177.866	1.29898	0.377383
hsa-mir-30a	TGTAAACATCCTCGACTGGAAGC	IsomiR	1179.13	1523.4	1.29197	0.369572
hsa-mir-191	CAACGGAATCCCAAAAGCAGCTGA	IsomiR	58.2328	75.1618	1.29071	0.368168
hsa-mir-92b	TATTGCACTCGTCCCGGCCT	IsomiR	422.002	544.497	1.29027	0.367674
hsa-mir-29b-2	TAGCACCATTTGAAATCAGTGT	IsomiR	28.6972	37.0225	1.29011	0.367491
hsa-mir-192	TGACCTATGAATTGACAGCCAG	IsomiR	46.5363	59.8653	1.28642	0.363363
hsa-miR-744-5p		Canonical	26.7131	34.2989	1.28397	0.360615
hsa-mir-887	GTGAACGGGCGCCATCCCGAGGC	IsomiR	34.4258	44.1506	1.28249	0.358944
hsa-mir-125b-1	ACGGGTTAGGCTCTTGGGAG	IsomiR	365.276	464.922	1.2728	0.348003
hsa-mir-29b-1	TAGCACCATTTGAAATCAGTGT	IsomiR	30.7557	39.0478	1.26961	0.34439
hsa-let-7d	CTATACGACCTGCTGCCTT	IsomiR	62.7357	79.567	1.26829	0.342884
hsa-miR-574-3p		Canonical	124.677	157.715	1.26498	0.339115
hsa-mir-195	CCAATATTGGCTGTGCTGC	IsomiR	34.7601	43.9585	1.26463	0.338712
hsa-mir-409	AATGTTGCTCGGTGAACCCC	IsomiR	24.085	30.1897	1.25347	0.325925
hsa-mir-361	TCCCCCAGGTGTGATTCTGA	IsomiR	37.9868	47.5441	1.25159	0.323766
hsa-let-7i	TGAGGTAGTAGTTTGTGCTG	IsomiR	710.107	886.385	1.24824	0.319898
hsa-miR-30d-5p		Canonical	433.105	539.214	1.24499	0.31614
hsa-mir-432	TCTTGGAGTAGGTCATTGGG	IsomiR	45.6253	56.5361	1.23914	0.309339
hsa-mir-199a-2	CCCAGTGTTCAGACTACC	IsomiR	140.391	173.618	1.23668	0.306471
hsa-let-7i-5p		Canonical	301.286	371.393	1.23269	0.30181
hsa-mir-320a	AAAAGCTGGGTTGAGAGGGCGAA	IsomiR	1178.23	1451.84	1.23222	0.301263
hsa-mir-409	CGAATGTTGCTCGGTGAACCCC	IsomiR	44.8405	55.2225	1.23153	0.300452
hsa-miR-192-5p		Canonical	148.437	181.319	1.22152	0.288682
hsa-mir-146b	TGAGAACTGAATTCCATAGGCTG	IsomiR	449.422	546.185	1.21531	0.28132
hsa-mir-28	ACTAGATTGTGAGCTCCTGGAG	IsomiR	47.1488	57.2835	1.21495	0.280898
hsa-mir-221	AGCTACATTGTCTGCTGGG	IsomiR	449.474	545.639	1.21395	0.279711
hsa-mir-27a	TTCACAGTGGCTAAGTTC	IsomiR	31804	38576.4	1.21294	0.278511
hsa-mir-27b	TTCACAGTGGCTAAGTTC	IsomiR	31798.2	38546.1	1.21221	0.27764
hsa-mir-31	AGGCAAGATGCTGGCATAGC	IsomiR	429.16	518.535	1.20825	0.272924
hsa-mir-92b	TATTGCACTCGTCCCGGCCTC	IsomiR	2303.78	2783.14	1.20807	0.272708
hsa-mir-381	TATGCAAGGGCAAGCTCTC	IsomiR	26.3295	31.6088	1.20051	0.263647
hsa-miR-21-3p		Canonical	23.4724	27.9211	1.18952	0.250386
hsa-mir-199a-1	CCCAGTGTTCAGACTACC	IsomiR	149.127	177.338	1.18917	0.249958
hsa-miR-125b-1-3p		Canonical	24.5104	29.1325	1.18857	0.249232
hsa-mir-221	AGCTACATTGTCTGCTGGGTT	IsomiR	1688.99	2001.01	1.18474	0.244571
hsa-mir-199b	CCCAGTGTTTAGACTATC	IsomiR	118.502	140.3	1.18395	0.243605
hsa-let-7i	CTGCGCAAGCTACTGCCT	IsomiR	16.9629	19.9574	1.17653	0.234543
hsa-mir-127	TCGGATCCGTCTGAGCT	IsomiR	624.568	731.025	1.17045	0.227063
hsa-mir-381	TATACAAGGGCAAGCTCTC	IsomiR	70.9026	82.9388	1.16976	0.226209
hsa-mir-27a	TTCACAGTGGCTAAGTTCCG	IsomiR	4407.17	5149.1	1.16835	0.224467
hsa-mir-128-2	TCACAGTGAACCGGTCTCT	IsomiR	45.1009	52.6469	1.16731	0.223192
hsa-miR-486-5p		Canonical	65.8871	76.7762	1.16527	0.220664
hsa-mir-151a	ACTAGACTGAAGCTCCTTGAG	IsomiR	18.6343	21.6935	1.16417	0.219299
hsa-miR-30a-3p		Canonical	32.5784	37.8609	1.16215	0.216795
hsa-mir-191	AACGGAATCCCAAAAGCAGCTG	IsomiR	35.2737	40.9117	1.15984	0.213922
hsa-mir-151a	TCGAGGAGCTCACAGTCTAGTA	IsomiR	302.588	348.234	1.15085	0.202701
hsa-mir-425	AATGACACGATCACTCCCGTTGAG	IsomiR	22.2548	25.5971	1.15018	0.201865
hsa-miR-484		Canonical	27.0403	31.0249	1.14736	0.198318
hsa-miR-671-3p		Canonical	17.3042	19.839	1.14648	0.197211
hsa-mir-101-2	GTACAGTACTGTGATAACTGAAA	IsomiR	34.5345	39.2923	1.13777	0.186206
hsa-mir-221	ACCTGGCATACAATGTAGAT	IsomiR	19.9647	22.6915	1.13658	0.1847
hsa-mir-143	TGAGATGAAGCACTGTAGC	IsomiR	764.328	866.72	1.13396	0.181373
hsa-mir-409	GAATGTTGCTCGGTGAACCCC	IsomiR	176.745	200.336	1.13347	0.180749
hsa-mir-99b	CACCCGTAGAACCGACCT	IsomiR	2531.43	2858.81	1.12933	0.175465
hsa-mir-532	CATGCCTTGAGTGTAGGACCG	IsomiR	225.246	253.615	1.12595	0.171138
hsa-mir-22	AAGCTGCCAGTTGAAGAAC	IsomiR	1156.87	1298.79	1.12267	0.166939
hsa-mir-410	AATATAACACAGATGGCCTG	IsomiR	326.088	364.967	1.11923	0.162504
hsa-miR-30a-5p		Canonical	130.705	145.483	1.11307	0.154541
hsa-miR-1247-5p		Canonical	136.507	151.793	1.11198	0.153128
hsa-mir-23a	ATCACATTGCCAGGGATTTC	IsomiR	263.309	292.227	1.10983	0.150332
hsa-mir-125b-2	ACAAGTCAGGCTCTTGGGAC	IsomiR	291.403	322.667	1.10729	0.147035
hsa-mir-192	TGACCTATGAATTGACAGCCA	IsomiR	29.9287	33.0423	1.10403	0.142784
hsa-mir-222	AGCTACATCTGGCTACTGGGTC	IsomiR	3954.91	4352.95	1.10064	0.138349
hsa-mir-98	TGAGGTAGTAAGTTGTAT	IsomiR	21.7689	23.9448	1.09995	0.137443
hsa-let-7a-1	CTATACAATCTACTGTCTT	IsomiR	22.9129	25.0133	1.09167	0.126531
hsa-mir-29a	TAGCACCATCTGAAATCGG	IsomiR	756.024	824.76	1.09092	0.125542
hsa-mir-361	TCCCCCAGGTGTGATTCTGATT	IsomiR	32.2019	35.1044	1.09014	0.124507
hsa-mir-23b	ATCACATTGCCAGGGATTAC	IsomiR	289.466	315.412	1.08963	0.123844
hsa-mir-146b	TGAGAACTGAATTCCATAGGC	IsomiR	619.254	672.613	1.08617	0.119246
hsa-miR-320a		Canonical	2759.09	2988.98	1.08332	0.115465
hsa-mir-186	CAAAGAATTCTCCTTTTGGGC	IsomiR	2087.05	2253.44	1.07972	0.110663
hsa-miR-22-3p		Canonical	966.414	1034.74	1.0707	0.0985528
hsa-mir-30d	TGTAAACATCCCCGACTGGAAGC	IsomiR	2228.15	2382.93	1.06946	0.0968873
hsa-mir-151a	TACTAGACTGAAGCTCCTTGAGG	IsomiR	111.015	118.038	1.06326	0.0884986
hsa-miR-28-3p		Canonical	142.463	151.439	1.06301	0.0881537
hsa-mir-423	AGGGGCAGAGAGCGAGACTTT	IsomiR	18.5779	19.6721	1.0589	0.0825631
hsa-mir-30b	TGTAAACATCCTACACTCAGC	IsomiR	469.104	496.469	1.05833	0.0817936
hsa-mir-29a	TAGCACCATCTGAAATCGGT	IsomiR	2251.1	2380.75	1.0576	0.0807875
hsa-miR-210-3p		Canonical	166.555	176.062	1.05708	0.0800876
hsa-mir-101-1	GTACAGTACTGTGATAACTGAAA	IsomiR	34.7246	36.6596	1.05572	0.0782324
hsa-mir-128-1	TCACAGTGAACCGGTCTCT	IsomiR	51.5683	54.3512	1.05397	0.0758281
hsa-mir-99a	AACCCGTAGATCCGAACTTGTGA	IsomiR	1528.8	1608	1.05181	0.0728675
hsa-mir-29c	TAGCACCATTTGAAATCGG	IsomiR	93.6115	98.2555	1.04961	0.0698525
hsa-mir-21	CAACACCAGTCGATGGGCTG	IsomiR	612.938	641.018	1.04581	0.0646255
hsa-mir-29a	CTAGCACCATCTGAAATCGGTT	IsomiR	23.1064	24.1268	1.04416	0.0623431
hsa-mir-361	TCCCCCAGGTGTGATTCTGAT	IsomiR	95.1705	99.3005	1.0434	0.0612862
hsa-mir-409	AGGTTACCCGAGCAACTT	IsomiR	21.2982	22.1975	1.04223	0.0596695
hsa-mir-103a-1	AGCAGCATTGTACAGGGCTA	IsomiR	168.208	174.833	1.03938	0.0557274
hsa-mir-151a	TACTAGACTGAAGCTCCTTGAG	IsomiR	172.016	178.477	1.03756	0.0531905
hsa-mir-369	AGATCGACCGTGTTATATTCG	IsomiR	42.6274	44.2232	1.03743	0.0530204
hsa-mir-136	ATCATCGTCTCAAATGAGTC	IsomiR	83.8157	86.7789	1.03535	0.0501231
hsa-let-7a-2	TGAGGTAGTAGGTTGTA	IsomiR	41.2761	42.7276	1.03517	0.0498616
hsa-mir-423	TGAGGGGCAGAGAGCGAGAC	IsomiR	1432.23	1481.12	1.03413	0.0484239
hsa-mir-141	TAACACTGTCTGGTAAAGA	IsomiR	25.2874	26.146	1.03395	0.048167
hsa-mir-15a	TAGCAGCACATAATGGTT	IsomiR	306.56	314.873	1.02712	0.0386016
hsa-miR-134-5p		Canonical	18.6978	19.2009	1.02691	0.0383077
hsa-mir-140	TACCACAGGGTAGAACCACG	IsomiR	2520.24	2579.63	1.02357	0.0336061
hsa-mir-376c	AACATAGAGGAAATTCCACG	IsomiR	20.274	20.6864	1.02034	0.0290497
hsa-mir-29c	TAGCACCATTTGAAATCGGT	IsomiR	186.84	190.447	1.01931	0.0275882
hsa-mir-532	CATGCCTTGAGTGTAGGACC	IsomiR	63.5478	64.616	1.01681	0.0240492
hsa-mir-328	CTGGCCCTCTCTGCCCTTCCGTA	IsomiR	22.9832	23.3682	1.01675	0.0239666
hsa-miR-24-3p		Canonical	55.755	56.6141	1.01541	0.0220595
hsa-let-7a-1	TGAGGTAGTAGGTTGTA	IsomiR	43.5209	43.9484	1.00982	0.0141021
hsa-mir-10b	TACCCTGTAGAACCGAATT	IsomiR	11631.3	11691.8	1.0052	0.00748519
hsa-mir-140	CAGTGGTTTTACCCTATGGTA	IsomiR	64.8887	65.1089	1.00339	0.00488763
hsa-miR-532-5p		Canonical	23.0183	22.997	0.999074	-0.00133707
hsa-mir-100	AACCCGTAGATCCGAACTTG	IsomiR	109503	108838	0.993925	-0.0087918
hsa-miR-92a-3p		Canonical	1104.77	1097.52	0.993438	-0.00949876
hsa-mir-103a-2	AGCAGCATTGTACAGGGCTA	IsomiR	171.937	170.596	0.992197	-0.0113016
hsa-mir-501	AATGCACCCGGGCAAGGATTC	IsomiR	181.897	180.428	0.991922	-0.0117011
hsa-mir-29a	CTAGCACCATCTGAAATCGGT	IsomiR	247.683	245.61	0.991628	-0.0121287
hsa-mir-28	AAGGAGCTCACAGTCTAT	IsomiR	72.9782	72.2363	0.989834	-0.0147419
hsa-mir-98	TGAGGTAGTAAGTTGTATTGT	IsomiR	219.706	217.431	0.989648	-0.015013
hsa-mir-107	AGCAGCATTGTACAGGGCTA	IsomiR	172.17	169.725	0.9858	-0.0206336
hsa-miR-125a-5p		Canonical	802.514	790.184	0.984636	-0.0223382
hsa-mir-199a-1	TACAGTAGTCTGCACATTGG	IsomiR	93.7631	92.2695	0.984071	-0.0231664
hsa-mir-493	TTGTACATGGTAGGCTTTCAT	IsomiR	48.8619	47.9951	0.98226	-0.0258227
hsa-mir-487b	AATCGTACAGGGTCATCCACT	IsomiR	27.304	26.7728	0.980546	-0.0283433
hsa-mir-100	AACCCGTAGATCCGAACT	IsomiR	6919.87	6782.56	0.980157	-0.0289146
hsa-mir-28	AAGGAGCTCACAGTCTATTGA	IsomiR	48.2047	47.1555	0.978235	-0.0317472
hsa-mir-199a-1	ACAGTAGTCTGCACATTGGT	IsomiR	3875.48	3788.31	0.977507	-0.0328212
hsa-mir-16-2	ACCAATATTACTGTGCTGCT	IsomiR	35.5519	34.7394	0.977145	-0.0333553
hsa-mir-199b	TACAGTAGTCTGCACATTGG	IsomiR	97.542	94.9072	0.972988	-0.0395055
hsa-mir-23a	ATCACATTGCCAGGGATTTCCAA	IsomiR	17.9063	17.3861	0.970951	-0.0425302
hsa-mir-342	TCTCACACAGAAATCGCACCCG	IsomiR	39.7809	38.5744	0.969672	-0.0444311
hsa-mir-328	CTGGCCCTCTCTGCCCTTCCG	IsomiR	55.544	53.8532	0.96956	-0.0445976
hsa-mir-28	AAGGAGCTCACAGTCTATTGAGA	IsomiR	62.3207	60.3917	0.969048	-0.04536
hsa-mir-199a-2	TACAGTAGTCTGCACATTGG	IsomiR	91.3562	88.3626	0.967231	-0.0480673
hsa-mir-106b	TACCGCACTGTGGGTACTTGC	IsomiR	60.2136	58.2314	0.96708	-0.0482927
hsa-mir-199a-2	ACAGTAGTCTGCACATTGGT	IsomiR	3869.17	3738.32	0.966181	-0.0496345
hsa-mir-340	TTATAAAGCAATGAGACTGA	IsomiR	67.4195	65.0836	0.965354	-0.0508706
hsa-mir-106b	CCGCACTGTGGGTACTTGC	IsomiR	73.947	71.2303	0.963263	-0.0539988
hsa-mir-199b	ACAGTAGTCTGCACATTGGT	IsomiR	3913.35	3765.21	0.962145	-0.055674
hsa-miR-328-3p		Canonical	45.0941	43.3768	0.961918	-0.0560148
hsa-let-7c	TGAGGTAGTAGGTTGTATGG	IsomiR	560.957	538.92	0.960715	-0.0578189
hsa-miR-941		Canonical	48.3067	46.3399	0.959285	-0.0599692
hsa-mir-409	AGGTTACCCGAGCAACTTTGCA	IsomiR	113.028	108.425	0.959277	-0.0599804
hsa-miR-29a-3p		Canonical	1577.79	1512.82	0.958817	-0.0606719
hsa-mir-26b	TTCAAGTAATTCAGGATAGG	IsomiR	1090.11	1044.42	0.958082	-0.0617791
hsa-mir-30d	TGTAAACATCCCCGACTGGA	IsomiR	36.8357	35.2752	0.957636	-0.0624511
hsa-miR-320b		Canonical	25.2736	24.134	0.954911	-0.0665621
hsa-mir-130a	CAGTGCAATGTTAAAAGGGCATA	IsomiR	18.9581	18.0967	0.954563	-0.0670879
hsa-mir-92b	TATTGCACTCGTCCCGGCCTT	IsomiR	261.522	249.566	0.954284	-0.0675098
hsa-mir-320b-1	AAAAGCTGGGTTGAGAGGGC	IsomiR	247.409	235.857	0.953309	-0.0689842
hsa-mir-22	AAGCTGCCAGTTGAAGAACTG	IsomiR	11363	10817	0.951946	-0.071049
hsa-let-7b	TGAGGTAGTAGGTTGTGTGG	IsomiR	878.478	835.947	0.951586	-0.0715946
hsa-mir-660	TACCCATTGCATATCGGAGT	IsomiR	73.53	69.8477	0.949921	-0.0741198
hsa-miR-26b-5p		Canonical	1558.13	1479.87	0.949775	-0.0743427
hsa-mir-339	TGAGCGCCTCGACGACAGAGC	IsomiR	52.0258	49.3036	0.947676	-0.0775336
hsa-mir-28	CACTAGATTGTGAGCTCCTGGAAA	IsomiR	66.1029	62.5705	0.946562	-0.0792316
hsa-mir-199a-2	CCCAGTGTTCAGACTACCTGT	IsomiR	427.171	404.193	0.946209	-0.0797686
hsa-mir-320b-2	AAAAGCTGGGTTGAGAGGGC	IsomiR	251.048	237.186	0.94478	-0.0819489
hsa-mir-221	ACCTGGCATACAATGTAGATTTCTG	IsomiR	27.9942	26.4478	0.944763	-0.0819758
hsa-mir-140	TACCACAGGGTAGAACCACGAG	IsomiR	35.8399	33.8601	0.944759	-0.0819811
hsa-mir-199a-2	TACAGTAGTCTGCACAT	IsomiR	21.3894	20.1957	0.944194	-0.0828453
hsa-mir-136	ACTCCATTTGTTTTGATGA	IsomiR	215.216	203.169	0.944026	-0.0831018
hsa-mir-199a-1	CCCAGTGTTCAGACTACCTGT	IsomiR	424.155	400.379	0.943945	-0.0832257
hsa-miR-151a-3p		Canonical	547.03	514.919	0.941298	-0.0872761
hsa-mir-27b	TTCACAGTGGCTAAGTTCTG	IsomiR	1864.51	1754.54	0.941018	-0.0877061
hsa-let-7b	TGAGGTAGTAGGTTGTGTGGT	IsomiR	2192.71	2060.07	0.939506	-0.0900256
hsa-let-7a-5p		Canonical	1041.38	977.893	0.93904	-0.0907418
hsa-mir-654	TATGTCTGCTGACCATCAC	IsomiR	34.2603	32.1251	0.937678	-0.0928363
hsa-let-7a-1	TGAGGTAGTAGGTTGTATAG	IsomiR	3478.47	3261.48	0.93762	-0.0929242
hsa-mir-101-1	TACAGTACTGTGATAACTGAAG	IsomiR	520.284	487.629	0.937237	-0.0935135
hsa-mir-101-2	TACAGTACTGTGATAACTGAAG	IsomiR	521.624	487.984	0.93551	-0.0961752
hsa-mir-532	CATGCCTTGAGTGTAGGACCGTA	IsomiR	29.6788	27.7134	0.933778	-0.098849
hsa-mir-214	TGCCTGTCTACACTTGCTG	IsomiR	46.2267	43.1631	0.933726	-0.0989287
hsa-let-7a-3	TGAGGTAGTAGGTTGTATAG	IsomiR	3503.65	3270.74	0.933522	-0.0992434
hsa-mir-100	AACCCGTAGATCCGAACTTGAA	IsomiR	33.0646	30.8361	0.932601	-0.100668
hsa-mir-98	TGAGGTAGTAAGTTGTATTG	IsomiR	47.3562	44.1578	0.932462	-0.100883
hsa-mir-320a	AAAAGCTGGGTTGAGAGGGC	IsomiR	252.895	235.639	0.931763	-0.101964
hsa-miR-181c-5p		Canonical	208.973	194.506	0.930773	-0.103499
hsa-mir-29a	CTAGCACCATCTGAAATCGG	IsomiR	136.08	126.638	0.93062	-0.103736
hsa-mir-210	CTGTGCGTGTGACAGCGGCTGAA	IsomiR	29.1055	27.0357	0.928887	-0.106425
hsa-miR-29c-3p		Canonical	192.793	178.935	0.92812	-0.107616
hsa-mir-1468	CTCCGTTTGCCTGTTTCGC	IsomiR	18.1947	16.8831	0.927917	-0.107932
hsa-mir-199a-1	CCCAGTGTTCAGACTACCTG	IsomiR	197.48	182.934	0.92634	-0.110387
hsa-let-7a-3	TGAGGTAGTAGGTTGTATAGT	IsomiR	6378.55	5907.85	0.926206	-0.110595
hsa-let-7b	TGAGGTAGTAGGTTGTGTGAA	IsomiR	35.5442	32.9011	0.92564	-0.111477
hsa-let-7a-2	TGAGGTAGTAGGTTGTATAG	IsomiR	3513.14	3251.24	0.92545	-0.111773
hsa-mir-421	ATCAACAGACATTAATTGGGCG	IsomiR	57.7925	53.4658	0.925134	-0.112266
hsa-mir-34a	TGGCAGTGTCTTAGCTGGTTG	IsomiR	19.3904	17.9248	0.92442	-0.11338
hsa-let-7a-2	TGAGGTAGTAGGTTGTATAGT	IsomiR	6376.76	5894.66	0.924398	-0.113414
hsa-mir-199a-2	CCCAGTGTTCAGACTACCTG	IsomiR	190.46	175.941	0.923765	-0.114402
hsa-let-7a-1	TGAGGTAGTAGGTTGTATAGT	IsomiR	6382.88	5891.62	0.923035	-0.115542
hsa-miR-423-3p		Canonical	208.556	192.457	0.922808	-0.115897
hsa-mir-889	TTAATATCGGACAACCATTG	IsomiR	90.1065	83.1269	0.92254	-0.116316
hsa-mir-151a	CTAGACTGAAGCTCCTTGAGGA	IsomiR	704.386	649.781	0.922478	-0.116414
hsa-mir-140	ACCACAGGGTAGAACCACGGA	IsomiR	2232.59	2057.88	0.921749	-0.117554
hsa-mir-455	TGTGCCTTTGGACTACATCG	IsomiR	45.4419	41.8697	0.921388	-0.118119
hsa-mir-196b	TAGGTAGTTTCCTGTTGT	IsomiR	29.3344	26.9905	0.920099	-0.120139
hsa-let-7a-3	TGAGGTAGTAGGTTGTA	IsomiR	43.2886	39.784	0.919042	-0.121797
hsa-mir-497	CAGCAGCACACTGTGGTTTGTA	IsomiR	90.1102	82.7478	0.918295	-0.12297
hsa-mir-101-1	GTACAGTACTGTGATAAC	IsomiR	177.455	162.948	0.918254	-0.123034
hsa-mir-24-2	GTGCCTACTGAGCTGAAACACAG	IsomiR	23.0892	21.1414	0.91564	-0.127148
hsa-mir-148a	TCAGTGCACTACAGAACTT	IsomiR	1891.73	1730.91	0.914987	-0.128177
hsa-mir-92b	TATTGCACTCGTCCCGGCCTAG	IsomiR	115.593	105.402	0.911843	-0.133143
hsa-mir-210	CTGTGCGTGTGACAGCGGCTG	IsomiR	80.85	73.6575	0.91104	-0.134414
hsa-mir-320a	AAAAGCTGGGTTGAGAGGGCGAAA	IsomiR	523.356	475.754	0.909045	-0.137576
hsa-mir-196a-2	TAGGTAGTTTCATGTTGT	IsomiR	120.783	109.658	0.907893	-0.139406
hsa-mir-423	TGAGGGGCAGAGAGCGAGACT	IsomiR	1125.8	1022.03	0.907828	-0.139509
hsa-mir-30a	TGTAAACATCCCCGACTGGAAA	IsomiR	52.5884	47.7087	0.907211	-0.140491
hsa-let-7b-5p		Canonical	376.25	340.918	0.906092	-0.14227
hsa-mir-151a	TACTAGACTGAAGCTCCTTGA	IsomiR	20.4358	18.5138	0.905949	-0.142499
hsa-miR-660-5p		Canonical	64.7654	58.6055	0.904888	-0.144189
hsa-mir-31	AGGCAAGATGCTGGCATAGCTG	IsomiR	100.096	90.5442	0.904576	-0.144687
hsa-miR-99b-5p		Canonical	11731.8	10604	0.903868	-0.145816
hsa-mir-199b	TACAGTAGTCTGCACATTGGT	IsomiR	983.84	883.933	0.898451	-0.154488
hsa-mir-21	TAGCTTATCAGACTGATGT	IsomiR	2029.54	1821.19	0.897343	-0.156268
hsa-let-7d	AGAGGTAGTAGGTTGCATAG	IsomiR	787.014	705.908	0.896944	-0.15691
hsa-mir-590	TAATTTTATGTATAAGCTAG	IsomiR	19.9012	17.8339	0.896118	-0.15824
hsa-mir-140	CAGTGGTTTTACCCTATGG	IsomiR	132.522	118.734	0.895959	-0.158496
hsa-let-7d	TATACGACCTGCTGCCTTTC	IsomiR	45.9312	41.1233	0.895324	-0.159519
hsa-let-7b	TGAGGTAGTAGGTTGTG	IsomiR	404.226	361.617	0.894591	-0.1607
hsa-miR-196a-5p		Canonical	180.409	161.324	0.894213	-0.161309
hsa-mir-455	TATGTGCCTTTGGACTACA	IsomiR	23.437	20.9337	0.893192	-0.162958
hsa-mir-127	TCGGATCCGTCTGAGCTTGGC	IsomiR	2991.64	2667.31	0.891587	-0.165553
hsa-mir-1180	TTTCCGGCTCGCGTGGGTGTG	IsomiR	41.737	37.1922	0.891108	-0.166327
hsa-mir-26a-1	TTCAAGTAATCCAGGATAGGC	IsomiR	23597.8	21023.9	0.890923	-0.166627
hsa-mir-29c	TAGCACCATTTGAAATCGGTAA	IsomiR	30.7594	27.3986	0.890739	-0.166925
hsa-mir-99a	AACCCGTAGATCCGATCT	IsomiR	1284.67	1142.4	0.889254	-0.169332
hsa-mir-500a	ATGCACCTGGGCAAGGATTC	IsomiR	39.45	35.0799	0.889224	-0.169381
hsa-mir-26a-2	TTCAAGTAATCCAGGATAGGC	IsomiR	23668	21028.5	0.888479	-0.170591
hsa-mir-21	CAACACCAGTCGATGGGCTGTC	IsomiR	39.6306	35.1914	0.887987	-0.171389
hsa-mir-92b	TATTGCACTCGTCCCGGCCTA	IsomiR	724.19	642.699	0.887473	-0.172225
hsa-mir-30d	TGTAAACATCCCCGAC	IsomiR	2216.11	1965.89	0.887091	-0.172846
hsa-let-7d	AGAGGTAGTAGGTTGCATAGT	IsomiR	1131.23	1003.16	0.886786	-0.173341
hsa-mir-192	CTGACCTATGAATTGACAGC	IsomiR	19.285	17.0936	0.886369	-0.174021
hsa-miR-455-5p		Canonical	633.865	561.515	0.885858	-0.174852
hsa-mir-1468	CTCCGTTTGCCTGTTTCGCTGA	IsomiR	24.8025	21.895	0.882771	-0.179888
hsa-let-7g	TGAGGTAGTAGTTTGTACAGT	IsomiR	1215.53	1072.34	0.882202	-0.180818
hsa-mir-92b	TATTGCACTCGTCCCGGCCAA	IsomiR	173.762	153.134	0.881283	-0.182323
hsa-mir-128-1	TCACAGTGAACCGGTCTCTT	IsomiR	108.407	95.4326	0.880319	-0.183902
hsa-mir-128-2	TCACAGTGAACCGGTCTCTT	IsomiR	108.365	95.1585	0.87813	-0.187494
hsa-mir-140	TACCACAGGGTAGAACCACGGA	IsomiR	4450.45	3894.32	0.875038	-0.192582
hsa-mir-193b	AACTGGCCCTCAAAGTCCCGC	IsomiR	109.146	95.4683	0.874684	-0.193165
hsa-mir-199b	CCCAGTGTTTAGACTATCTGT	IsomiR	189.954	166.064	0.874232	-0.193912
hsa-mir-199a-1	TACAGTAGTCTGCACATTGGT	IsomiR	1034.98	904.506	0.873937	-0.194398
hsa-let-7g-5p		Canonical	43.6442	38.1166	0.873349	-0.19537
hsa-mir-136	CATCATCGTCTCAAATGAGTC	IsomiR	406.191	354.706	0.87325	-0.195534
hsa-miR-21-5p		Canonical	21930.2	19144.3	0.872963	-0.196007
hsa-let-7c-5p		Canonical	260.571	227.389	0.872655	-0.196517
hsa-mir-199a-2	TACAGTAGTCTGCACATTGGT	IsomiR	1027.66	896.673	0.872542	-0.196703
hsa-mir-30e	TGTAAACATCCTTGAC	IsomiR	164.623	143.479	0.871562	-0.198325
hsa-mir-29c	TAGCACCATTTGAAATCGGA	IsomiR	44.823	39.0142	0.870407	-0.200238
hsa-mir-25	CATTGCACTTGTCTCGGTC	IsomiR	479.284	417.152	0.870365	-0.200308
hsa-mir-450b	TTTTGCAATATGTTCCTGAA	IsomiR	22.3959	19.4923	0.87035	-0.200332
hsa-mir-99a	CAAGCTCGCTTCTATGGGTC	IsomiR	27.7473	24.1156	0.869114	-0.202383
hsa-mir-140	ACCACAGGGTAGAACCACGAAG	IsomiR	65.1146	56.5823	0.868966	-0.202629
hsa-miR-25-3p		Canonical	631.082	548.354	0.86891	-0.202721
hsa-mir-101-2	GTACAGTACTGTGATAACTGA	IsomiR	384.422	332.613	0.86523	-0.208844
hsa-mir-125a	TCCCTGAGACCCTTTAACC	IsomiR	4456.46	3851.65	0.864285	-0.210421
hsa-miR-3615		Canonical	19.9539	17.2276	0.863369	-0.211951
hsa-mir-140	ACCACAGGGTAGAACCACGG	IsomiR	596.854	515.228	0.863239	-0.212168
hsa-mir-181d	AACATTCATTGTTGTCGGTGGG	IsomiR	61.4913	53.0571	0.862838	-0.212838
hsa-mir-335	TCAAGAGCAATAACGAAAAA	IsomiR	33.6241	28.9844	0.862014	-0.214217
hsa-miR-101-3p		Canonical	1773.94	1528.48	0.86163	-0.21486
hsa-mir-29c	TAGCACCATTTGAAATCGGTTAA	IsomiR	69.221	59.5717	0.860602	-0.216581
hsa-mir-195	TAGCAGCACAGAAATATTGGCA	IsomiR	387.768	333.432	0.859875	-0.217802
hsa-miR-20a-5p		Canonical	25.0207	21.4757	0.85832	-0.220412
hsa-mir-151a	CTAGACTGAAGCTCCTTGAGGAA	IsomiR	229.227	196.541	0.857407	-0.221947
hsa-mir-181c	AACATTCAACCTGTCGGTGAG	IsomiR	548.463	470.25	0.857396	-0.221967
hsa-mir-181a-2	AACATTCAACGCTGTCGGTGAG	IsomiR	226.844	194.486	0.857358	-0.22203
hsa-miR-30c-5p		Canonical	1468.74	1258.94	0.857156	-0.222371
hsa-mir-125b-1	TCCCTGAGACCCTAACTTG	IsomiR	6497.38	5569.15	0.857137	-0.222403
hsa-mir-574	CACGCTCATGCACACACCCAA	IsomiR	20.457	17.519	0.856379	-0.223678
hsa-mir-500a	ATGCACCTGGGCAAGGATTCTGA	IsomiR	20.9636	17.9382	0.855685	-0.224848
hsa-mir-92b	TATTGCACTCGTCCCGGCCTCA	IsomiR	1684.91	1440.58	0.854987	-0.226025
hsa-mir-214	ACAGCAGGCACAGACAGGCAG	IsomiR	171.605	146.278	0.852412	-0.230377
hsa-mir-125b-2	TCCCTGAGACCCTAACTTG	IsomiR	6528.51	5560.26	0.851689	-0.231601
hsa-let-7f-1	TGAGGTAGTAGATTGTATAG	IsomiR	4762.94	4052.84	0.850912	-0.232919
hsa-mir-10b	ACCCTGTAGAACCGAATTTG	IsomiR	4692.62	3989.43	0.85015	-0.234211
hsa-let-7f-2	TGAGGTAGTAGATTGTATAG	IsomiR	4811.67	4089.79	0.849973	-0.234511
hsa-mir-140	ACCACAGGGTAGAACCACGAG	IsomiR	35.4918	30.0753	0.847386	-0.238908
hsa-miR-151a-5p		Canonical	61.9155	52.4353	0.846884	-0.239763
hsa-mir-93	CAAAGTGCTGTTCGTGCAGGTA	IsomiR	41.4631	35.1005	0.846546	-0.24034
hsa-let-7g	TGAGGTAGTAGTTTGTACAG	IsomiR	716.835	606.746	0.846423	-0.240549
hsa-mir-374a	TTATAATACAACCTGATAAG	IsomiR	84.9277	71.8673	0.846218	-0.240899
hsa-mir-140	TACCACAGGGTAGAACCACGA	IsomiR	404.457	342.103	0.845833	-0.241556
hsa-mir-454	TAGTGCAATATTGCTTATAGGG	IsomiR	19.6585	16.6213	0.845506	-0.242113
hsa-let-7g	CTGAGGTAGTAGATTGTATAGT	IsomiR	35.9139	30.3594	0.84534	-0.242397
hsa-let-7c	TGAGGTAGTAGGTTGTATGGT	IsomiR	2649.58	2234.38	0.843294	-0.245892
hsa-mir-30a	TGTAAACATCCTCGAC	IsomiR	1266.1	1067.44	0.843098	-0.246228
hsa-mir-181a-1	AACATTCAACGCTGTCGGTGAG	IsomiR	228.135	192.216	0.842555	-0.247157
hsa-mir-148b	TCAGTGCATCACAGAACTTTGA	IsomiR	26.3504	22.1925	0.842206	-0.247754
hsa-mir-92a-1	TATTGCACTTGTCCCGGCCTGTA	IsomiR	1845.1	1551.65	0.840956	-0.249897
hsa-let-7f-1	TGAGGTAGTAGATTGTATAGT	IsomiR	10305.5	8653.1	0.839655	-0.252132
hsa-mir-199b	CCCAGTGTTTAGACTATCTG	IsomiR	118.913	99.8035	0.839295	-0.25275
hsa-mir-151a	TACTAGACTGAAGCTCCTTGAGA	IsomiR	57.3103	48.0543	0.838492	-0.254131
hsa-mir-92a-1	TATTGCACTTGTCCCGGCCTG	IsomiR	4961.82	4154.44	0.837282	-0.256215
hsa-mir-199a-1	TACAGTAGTCTGCACAT	IsomiR	21.4211	17.9248	0.836785	-0.257072
hsa-mir-532	CATGCCTTGAGTGTAGGACCGA	IsomiR	90.1404	75.4117	0.836602	-0.257386
hsa-miR-130a-3p		Canonical	114.058	95.3745	0.836194	-0.25809
hsa-let-7f-2	TGAGGTAGTAGATTGTATAGT	IsomiR	10334.8	8641.88	0.836189	-0.258099
hsa-mir-423	AGCTCGGTCTGAGGCCCCTCAG	IsomiR	2679.94	2239.55	0.83567	-0.258996
hsa-mir-152	TCAGTGCATGACAGAACTTGGGAA	IsomiR	77.9254	65.0909	0.835297	-0.259639
hsa-mir-101-1	TACAGTACTGTGATAACTGAAA	IsomiR	178.402	148.967	0.835011	-0.260133
hsa-let-7c	TGAGGTAGTAGGTTGTA	IsomiR	45.8009	38.2249	0.834589	-0.260862
hsa-miR-148b-3p		Canonical	132.273	110.326	0.834077	-0.261748
hsa-let-7e	TGAGGTAGGAGGTTGTATAGT	IsomiR	3314.6	2764.5	0.834036	-0.261818
hsa-mir-100	AACCCGTAGATCCGAACTTGTA	IsomiR	401.949	334.936	0.83328	-0.263126
hsa-mir-151a	CTAGACTGAAGCTCCTTGAGA	IsomiR	240.722	200.582	0.833248	-0.263182
hsa-mir-101-2	GTACAGTACTGTGATAAC	IsomiR	192.788	160.638	0.833235	-0.263205
hsa-mir-455	TATGTGCCTTTGGACTACATC	IsomiR	144.573	120.405	0.832831	-0.263904
hsa-mir-425	AATGACACGATCACTCCCGT	IsomiR	187.561	156.103	0.832277	-0.264864
hsa-mir-92a-2	TATTGCACTTGTCCCGGCCTG	IsomiR	4965.21	4131.71	0.832132	-0.265116
hsa-mir-365a	TAATGCCCCTAAAAATCCTTA	IsomiR	38.8347	32.3071	0.831913	-0.265495
hsa-mir-151a	TCGAGGAGCTCACAGTCTAG	IsomiR	1276.02	1059.4	0.830237	-0.268405
hsa-mir-92a-2	TATTGCACTTGTCCCGGCCTGTA	IsomiR	1861.89	1543.89	0.829208	-0.270194
hsa-mir-29a	TAGCACCATCTGAAATCGGTTAA	IsomiR	252.658	209.182	0.827924	-0.272431
hsa-mir-101-1	GTACAGTACTGTGATAACTGA	IsomiR	404.091	334.505	0.827795	-0.272655
hsa-mir-19a	TGTGCAAATCTATGCAAAAC	IsomiR	25.5518	21.1475	0.827632	-0.272938
hsa-mir-381	TATACAAGGGCAAGCTCTCTG	IsomiR	353.402	291.812	0.825722	-0.276271
hsa-miR-125b-5p		Canonical	9319.89	7686	0.824689	-0.278079
hsa-mir-221	ACCTGGCATACAATGTAGATT	IsomiR	69.6018	57.3626	0.824154	-0.279013
hsa-let-7d	CTATACGACCTGCTGCCTTTC	IsomiR	328.274	270.422	0.82377	-0.279687
hsa-mir-589	TGAGAACCACGTCTGCTCTGA	IsomiR	44.7845	36.8907	0.823739	-0.279741
hsa-mir-148b	TCAGTGCATCACAGAACTTTG	IsomiR	129.838	106.934	0.823591	-0.28
hsa-mir-130a	CAGTGCAATGTTAAAAGGGC	IsomiR	441.926	363.744	0.823087	-0.280882
hsa-mir-151a	CTAGACTGAAGCTCCTTGAG	IsomiR	192.494	158.236	0.822034	-0.28273
hsa-mir-320c-1	AAAAGCTGGGTTGAGAGGGAA	IsomiR	52.4793	43.1273	0.821797	-0.283147
hsa-mir-101-2	TACAGTACTGTGATAACTGAAA	IsomiR	176.224	144.787	0.821606	-0.283481
hsa-miR-148a-3p		Canonical	868.987	712.848	0.820321	-0.285739
hsa-mir-374b	ATATAATACAACCTGCTAAG	IsomiR	48.2324	39.5591	0.820176	-0.285994
hsa-mir-10a	TACCCTGTAGAACCGAATTTGA	IsomiR	58.6614	48.033	0.818818	-0.288385
hsa-mir-30d	TGTAAACATCCCCGACTGGAAA	IsomiR	285.591	233.813	0.818698	-0.288598
hsa-miR-411-5p		Canonical	645.649	527.277	0.816663	-0.292188
hsa-let-7a-2	TGAGGTAGTAGGTTGTATAGTTAA	IsomiR	33.3206	27.1881	0.815954	-0.293441
hsa-mir-152	TCAGTGCATGACAGAACT	IsomiR	208.582	170.168	0.815833	-0.293655
hsa-mir-151b	TCGAGGAGCTCACAGTCTAG	IsomiR	1287.35	1049.55	0.815281	-0.29463
hsa-mir-30e	TGTAAACATCCTTGACTGGAAGC	IsomiR	1328.26	1081.83	0.81447	-0.296067
hsa-mir-196a-1	TAGGTAGTTTCATGTTGT	IsomiR	119.365	97.1395	0.813805	-0.297245
hsa-mir-101-1	TACAGTACTGTGATAACTGA	IsomiR	230.101	187.166	0.813407	-0.29795
hsa-miR-17-5p		Canonical	44.8304	36.4643	0.813383	-0.297994
hsa-mir-140	ACCACAGGGTAGAACCACGGAA	IsomiR	4647.88	3769.4	0.810994	-0.302237
hsa-miR-100-5p		Canonical	3670.99	2972.8	0.809809	-0.304346
hsa-mir-143	TGAGATGAAGCACTGTAGCT	IsomiR	79.3477	64.2239	0.809399	-0.305077
hsa-mir-27b	TTCACAGTGGCTAAGTTCTGCA	IsomiR	2911.64	2355.77	0.809087	-0.305633
hsa-miR-16-5p		Canonical	4678.59	3783.49	0.80868	-0.306359
hsa-mir-140	ACCACAGGGTAGAACCACGGAAG	IsomiR	814.263	657.967	0.808053	-0.307479
hsa-mir-101-2	TACAGTACTGTGATAACTGAAGA	IsomiR	69.8365	56.4126	0.807781	-0.307964
hsa-mir-502	ATGCACCTGGGCAAGGATTC	IsomiR	45.2589	36.4458	0.805274	-0.312448
hsa-let-7e	TGAGGTAGGAGGTTGTATAG	IsomiR	3660.29	2940.18	0.803265	-0.316052
hsa-mir-199b	TACAGTAGTCTGCACAT	IsomiR	21.1641	16.9608	0.801392	-0.319421
hsa-miR-103a-3p		Canonical	549.492	440.052	0.800834	-0.320425
hsa-mir-19b-1	TGTGCAAATCCATGCAAAAC	IsomiR	83.4334	66.5518	0.797663	-0.326148
hsa-mir-29c	TAGCACCATTTGAAATCGGAAA	IsomiR	41.6671	33.2254	0.7974	-0.326624
hsa-miR-425-5p		Canonical	21.8503	17.4157	0.797048	-0.327262
hsa-mir-24-1	TGGCTCAGTTCAGCAGGAAC	IsomiR	499.366	397.636	0.796283	-0.328647
hsa-mir-654	CATATGTCTGCTGACCATCACC	IsomiR	20.6961	16.4701	0.795804	-0.329516
hsa-mir-15a	TAGCAGCACATAATGGTTTG	IsomiR	262.721	208.904	0.795155	-0.330693
hsa-mir-493	TGAAGGTCTACTGTGTGCCAG	IsomiR	26.0796	20.7099	0.794102	-0.332603
hsa-mir-24-2	TGGCTCAGTTCAGCAGGAAC	IsomiR	501.579	398.073	0.79364	-0.333443
hsa-mir-374a	CTTATCAGATTGTATTGTAAT	IsomiR	100.487	79.7165	0.793298	-0.334065
hsa-let-7c	TGAGGTAGTAGGTTGTATGGTAA	IsomiR	54.7555	43.4187	0.792955	-0.334688
hsa-mir-101-2	TACAGTACTGTGATAACTGAC	IsomiR	946.265	750.008	0.792598	-0.335338
hsa-mir-125b-2	TCCCTGAGACCCTAACTTGTGAAA	IsomiR	1431.66	1130.65	0.789745	-0.340541
hsa-mir-92b	TATTGCACTCGTCCCGGCCTAA	IsomiR	1174.86	925.774	0.787987	-0.343756
hsa-mir-10b	TACCCTGTAGAACCGAATTTG	IsomiR	36047.7	28389.7	0.787558	-0.344541
hsa-mir-423	TGAGGGGCAGAGAGCGAGACTT	IsomiR	4452.43	3499.65	0.786009	-0.347382
hsa-mir-421	ATCAACAGACATTAATTGGGC	IsomiR	20.2143	15.88	0.785586	-0.348159
hsa-miR-140-3p		Canonical	1930.66	1516.23	0.785342	-0.348607
hsa-mir-140	TACCACAGGGTAGAACCACGGAA	IsomiR	9134.67	7173.8	0.785337	-0.348616
hsa-mir-93	CAAAGTGCTGTTCGTGCAGG	IsomiR	140.793	110.523	0.785	-0.349235
hsa-let-7f-5p		Canonical	1448.21	1134.65	0.78348	-0.352031
hsa-mir-125b-1	TCCCTGAGACCCTAACTTGTGAAA	IsomiR	1434.76	1122.78	0.782558	-0.353731
hsa-mir-196a-2	TAGGTAGTTTCATGTTGTTGGGA	IsomiR	284.2	222.202	0.781852	-0.355032
hsa-miR-500a-3p		Canonical	23.0747	18.0169	0.78081	-0.356957
hsa-mir-19b-2	TGTGCAAATCCATGCAAAAC	IsomiR	84.7595	66.1376	0.780298	-0.357903
hsa-mir-484	TCAGGCTCAGTCCCCTCCCGAA	IsomiR	70.5477	54.8553	0.777563	-0.362968
hsa-let-7d-5p		Canonical	46.068	35.771	0.776482	-0.364975
hsa-mir-103a-1	AGCAGCATTGTACAGGGCTATG	IsomiR	128.948	100.051	0.7759	-0.366056
hsa-mir-125b-1	TCCCTGAGACCCTAACTTGTGAA	IsomiR	15059.7	11678.8	0.775505	-0.366793
hsa-miR-199b-3p		Canonical	809.187	627.295	0.775216	-0.36733
hsa-mir-140	ACCACAGGGTAGAACCACGA	IsomiR	209.826	162.522	0.774555	-0.36856
hsa-mir-101-1	TACAGTACTGTGATAACTGAC	IsomiR	960.886	742.577	0.772804	-0.371825
hsa-mir-140	ACCACAGGGTAGAACCACGGAGA	IsomiR	279.21	215.452	0.77165	-0.373982
hsa-mir-151a	CTAGACTGAAGCTCCTTGAGGAAA	IsomiR	26.0023	20.0444	0.770872	-0.375438
hsa-mir-125b-2	TCCCTGAGACCCTAACTTGTGAA	IsomiR	15133.9	11661.4	0.770551	-0.376038
hsa-miR-140-5p		Canonical	539.724	415.838	0.770464	-0.376201
hsa-mir-320a	AAAAGCTGGGTTGAGAGGGCGAT	IsomiR	316.036	242.852	0.768433	-0.380009
hsa-let-7e-5p		Canonical	297.51	227.697	0.765342	-0.385823
hsa-mir-29a	TAGCACCATCTGAAATCGGAA	IsomiR	56.2375	43.0374	0.765279	-0.385943
hsa-miR-199a-3p		Canonical	803.811	613.97	0.763825	-0.388687
hsa-mir-152	TCAGTGCATGACAGAACTTGGG	IsomiR	151.612	115.155	0.759541	-0.3968
hsa-mir-101-2	TACAGTACTGTGATAACTGA	IsomiR	247.01	187.603	0.759497	-0.396884
hsa-mir-103a-2	AGCAGCATTGTACAGGGCTATG	IsomiR	133.846	101.631	0.759308	-0.397242
hsa-miR-15b-5p		Canonical	33.462	25.3845	0.758604	-0.398581
hsa-mir-99b	CACCCGTAGAACCGACCTTGC	IsomiR	5126.76	3885.13	0.757813	-0.400086
hsa-miR-196b-5p		Canonical	177.052	134.141	0.757635	-0.400425
hsa-mir-502	AATGCACCTGGGCAAGGATTC	IsomiR	62.8546	47.6094	0.757453	-0.400771
hsa-miR-152-3p		Canonical	41.9558	31.7633	0.757067	-0.401508
hsa-mir-320b-2	AAAAGCTGGGTTGAGAGGGAA	IsomiR	40.5376	30.6754	0.756715	-0.402179
hsa-mir-125b-2	ACAAGTCAGGCTCTTGGGAA	IsomiR	27.2871	20.6456	0.756608	-0.402383
hsa-mir-125a	TCCCTGAGACCCTTTAACCTGTG	IsomiR	188.295	142.365	0.756073	-0.403402
hsa-mir-140	ACCACAGGGTAGAACCACGAAA	IsomiR	604.672	455.301	0.752972	-0.409333
hsa-mir-365b	TAATGCCCCTAAAAATCCTTA	IsomiR	40.4282	30.4197	0.752439	-0.410354
hsa-mir-328	CTGGCCCTCTCTGCCCTTCCGA	IsomiR	67.539	50.6624	0.75012	-0.414807
hsa-let-7i	TGAGGTAGTAGTTTGTGCTGTTA	IsomiR	1996.82	1497.52	0.749953	-0.415127
hsa-mir-320a	AAAAGCTGGGTTGAGAGGGCGTT	IsomiR	62.9545	47.0003	0.746576	-0.421639
hsa-let-7b	CTATACAACCTACTGCCTTCC	IsomiR	57.2256	42.6774	0.745775	-0.423188
hsa-mir-148a	TCAGTGCACTACAGAACTTTG	IsomiR	25882.2	19296.6	0.745557	-0.423609
hsa-mir-152	TCAGTGCATGACAGAACTTGGGA	IsomiR	449.898	335.425	0.745556	-0.423611
hsa-let-7b	TGAGGTAGTAGGTTGTGTGGTAA	IsomiR	104.469	77.8219	0.744928	-0.424827
hsa-miR-378a-3p		Canonical	58.4645	43.5382	0.744695	-0.425279
hsa-mir-195	TAGCAGCACAGAAATAT	IsomiR	106.543	79.2633	0.743955	-0.426713
hsa-mir-140	ACCACAGGGTAGAACCACGGAC	IsomiR	20263.6	15058.4	0.743124	-0.428325
hsa-mir-199a-1	ACAGTAGTCTGCACATTGGTTAA	IsomiR	156.024	115.909	0.742893	-0.428774
hsa-mir-199a-2	ACAGTAGTCTGCACATTGGTTAAA	IsomiR	41.7019	30.9126	0.741276	-0.431917
hsa-let-7b	TGAGGTAGTAGGTTGTGTGGTTAA	IsomiR	51.3427	37.9877	0.739884	-0.434628
hsa-mir-92a-2	TATTGCACTTGTCCCGGCCTGTAG	IsomiR	186.689	138.085	0.739653	-0.43508
hsa-mir-151a	CTAGACTGAAGCTCCTTGAAA	IsomiR	27.0966	19.9953	0.737925	-0.438454
hsa-mir-769	TGAGACCTCTGGGTTCTGAGC	IsomiR	145.574	107.362	0.73751	-0.439265
hsa-miR-195-5p		Canonical	457.133	336.922	0.737034	-0.440198
hsa-mir-320b-1	AAAAGCTGGGTTGAGAGGGCGAT	IsomiR	27.5609	20.3102	0.736918	-0.440424
hsa-mir-125a	TCCCTGAGACCCTTTAACCTGA	IsomiR	1042.75	767.843	0.736365	-0.441508
hsa-mir-140	ACCACAGGGTAGAACCACGGAAA	IsomiR	2386.81	1757.54	0.736356	-0.441526
hsa-mir-140	ACCACAGGGTAGAACCACGGAGAA	IsomiR	60.8991	44.7991	0.735629	-0.44295
hsa-mir-125a	TCCCTGAGACCCTTTAACCTG	IsomiR	12245.7	8993.65	0.73443	-0.445303
hsa-mir-320b-1	AAAAGCTGGGTTGAGAGGGAA	IsomiR	44.4748	32.6599	0.734346	-0.445469
hsa-mir-191	CAACGGAATCCCAAAAGCAGC	IsomiR	3073.89	2248.14	0.731367	-0.451332
hsa-mir-497	CAGCAGCACACTGTGGTTTG	IsomiR	160.183	117.091	0.730986	-0.452084
hsa-miR-1271-5p		Canonical	31.6991	23.1587	0.730581	-0.452884
hsa-mir-143	TGAGATGAAGCACTGTAGCTCA	IsomiR	44.6271	32.5783	0.730012	-0.454008
hsa-let-7c	TGAGGTAGTAGGTTGTGTGGTTA	IsomiR	35.1575	25.6462	0.729467	-0.455086
hsa-mir-181a-2	AACATTCAACGCTGTCGGTGA	IsomiR	22.3014	16.2104	0.726881	-0.46021
hsa-mir-320b-2	AAAAGCTGGGTTGAGAGGGCGAGA	IsomiR	22.1387	16.0151	0.723399	-0.467136
hsa-mir-484	TCAGGCTCAGTCCCCTCCCGAAA	IsomiR	20.7947	15.0131	0.721966	-0.469997
hsa-mir-106b	TAAAGTGCTGACAGTGCAGA	IsomiR	22.1356	15.9783	0.721835	-0.470258
hsa-miR-130b-5p		Canonical	55.2319	39.7505	0.719701	-0.47453
hsa-mir-615	TCCGAGCCTGGGTCTCCCTC	IsomiR	46.7382	33.5106	0.716986	-0.479984
hsa-mir-30a	TGTAAACATCCTCGACTGGAAA	IsomiR	33.2608	23.6964	0.712441	-0.489157
hsa-mir-199b	ACAGTAGTCTGCACATTGGTTAA	IsomiR	150.566	107.154	0.711674	-0.490712
hsa-miR-30e-3p		Canonical	53.0635	37.675	0.709998	-0.494112
hsa-mir-181a-1	AACATTCAACGCTGTCGGTGA	IsomiR	24.7714	17.5876	0.709996	-0.494118
hsa-mir-125a	TCCCTGAGACCCTTTAACCTGTA	IsomiR	191.939	135.997	0.708543	-0.497073
hsa-mir-199a-2	CCCAGTGTTCAGACTACCTGTT	IsomiR	171.932	121.569	0.707075	-0.500065
hsa-miR-23b-3p		Canonical	434.12	306.218	0.705375	-0.503537
hsa-miR-125b-2-3p		Canonical	45.7414	32.1681	0.70326	-0.507871
hsa-mir-140	TACCACAGGGTAGAACCACGGAC	IsomiR	5648.54	3971.56	0.703114	-0.50817
hsa-mir-423	AAGCTCGGTCTGAGGCCCCTCAG	IsomiR	275.074	193.193	0.70233	-0.509779
hsa-let-7a-3	TGAGGTAGTAGGTTGTATAGTAA	IsomiR	43.2886	30.3779	0.701752	-0.510968
hsa-mir-199a-1	CAGTAGTCTGCACATTGGTTA	IsomiR	65.2699	45.7181	0.700447	-0.513653
hsa-mir-148a	TCAGTGCACTACAGAACTTTGA	IsomiR	2369.1	1656.8	0.699337	-0.515941
hsa-miR-27a-3p		Canonical	432.248	301.882	0.698402	-0.517871
hsa-miR-93-5p		Canonical	79.1825	55.2481	0.697731	-0.519257
hsa-mir-320b-2	AAAAGCTGGGTTGAGAGGGCGAT	IsomiR	28.4933	19.8379	0.69623	-0.522364
hsa-mir-99a	AACCCGTAGATCCGATCTTG	IsomiR	5173.39	3596.65	0.69522	-0.524458
hsa-mir-148b	GAAGTTCTGTTATACACTCAGGC	IsomiR	37.114	25.7668	0.694263	-0.526447
hsa-miR-143-3p		Canonical	339.685	234.881	0.691468	-0.532266
hsa-mir-431	TGTCTTGCAGGCCGTCATGC	IsomiR	35.6292	24.6164	0.690905	-0.533441
hsa-let-7a-3p		Canonical	70.0476	48.1687	0.687657	-0.540238
hsa-miR-423-5p		Canonical	768.893	528.002	0.686705	-0.542238
hsa-let-7g	TGAGGTAGTAGTTTGTACAGTTA	IsomiR	192.437	132.098	0.686445	-0.542784
hsa-let-7b	TGAGGTAGTAGGTTGTGTGGTTA	IsomiR	324.364	221.949	0.68426	-0.547384
hsa-mir-199a-1	CCCAGTGTTCAGACTACCTGTT	IsomiR	179	122.355	0.683545	-0.548891
hsa-mir-92a-1	TATTGCACTTGTCCCGGCCTGTT	IsomiR	229.061	156.539	0.683394	-0.549211
hsa-mir-199a-2	ACAGTAGTCTGCACATTGGTTAA	IsomiR	156.256	106.763	0.683261	-0.549492
hsa-mir-148a	AAAGTTCTGAGACACTCCGAC	IsomiR	91.468	62.3936	0.682135	-0.55187
hsa-mir-3615	TCTCTCGGCTCCTCGCGGCTCGC	IsomiR	24.0424	16.3841	0.681466	-0.553285
hsa-let-7c	TGAGGTAGTAGGTTGTATAGA	IsomiR	22.0509	15.0008	0.680282	-0.555795
hsa-mir-23b	ATCACATTGCCAGGGATTACCA	IsomiR	105.35	71.6463	0.680079	-0.556225
hsa-mir-92a-1	TATTGCACTTGTCCCGGCCTGTAG	IsomiR	192.758	130.874	0.678953	-0.558616
hsa-mir-152	TCAGTGCATGACAGAACTTGGT	IsomiR	24.785	16.8106	0.678256	-0.560098
hsa-mir-21	TAGCTTATCAGACTGATGTTGAC	IsomiR	8244.53	5589.68	0.677987	-0.560671
hsa-mir-125b-2	ACAAGTCAGGCTCTTGGGACC	IsomiR	769.275	520.337	0.676399	-0.564053
hsa-mir-339	TCCCTGTCCTCCAGGAGCTC	IsomiR	23.6062	15.9649	0.676302	-0.564261
hsa-mir-199a-2	CAGTAGTCTGCACATTGGTTA	IsomiR	59.5764	40.2145	0.675006	-0.567028
hsa-mir-210	ACTGTGCGTGTGACAGCGGCTG	IsomiR	25.77	17.3616	0.673713	-0.569793
hsa-mir-574	CACGCTCATGCACACACCCAC	IsomiR	106.18	71.4961	0.673348	-0.570575
hsa-mir-196b	TAGGTAGTTTCCTGTTGTTGGGA	IsomiR	43.2846	29.0722	0.671652	-0.574214
hsa-let-7a-1	TGAGGTAGTAGGTTGTATAGTAA	IsomiR	42.0747	28.2482	0.671382	-0.574794
hsa-miR-99a-5p		Canonical	27.0615	17.9873	0.664682	-0.589263
hsa-mir-340	TTATAAAGCAATGAGACTGAT	IsomiR	144.631	96.1068	0.664496	-0.589668
hsa-mir-339	TGAGCGCCTCGACGACAGAGCC	IsomiR	32.29	21.445	0.664138	-0.590444
hsa-miR-128-3p		Canonical	30.5939	20.2856	0.66306	-0.592788
hsa-let-7a-2	TGAGGTAGTAGGTTGTATAGTAA	IsomiR	44.7804	29.6867	0.66294	-0.59305
hsa-mir-320b-2	AAAAGCTGGGTTGAGAGGGAAA	IsomiR	24.7076	16.3299	0.660927	-0.597436
hsa-mir-411	ATAGTAGACCGTATAGCGTACG	IsomiR	423.601	279.705	0.660302	-0.598801
hsa-mir-27b	TTCACAGTGGCTAAGTTCTGAAG	IsomiR	95.0365	62.6525	0.659247	-0.60111
hsa-mir-320c-1	AAAAGCTGGGTTGAGAGGGAAA	IsomiR	34.5139	22.7496	0.659144	-0.601334
hsa-mir-320a	AAAAGCTGGGTTGAGAGGGCGAGA	IsomiR	126.978	83.5544	0.658023	-0.603791
hsa-miR-99a-3p		Canonical	41.7725	27.4231	0.656488	-0.607159
hsa-miR-361-5p		Canonical	95.9553	62.9702	0.656246	-0.607692
hsa-miR-186-5p		Canonical	482.946	316.418	0.655182	-0.610032
hsa-mir-92b	TATTGCACTCGTCCCGGCCTCCA	IsomiR	866.72	565.319	0.652252	-0.616499
hsa-mir-500a	AATGCACCTGGGCAAGGATTC	IsomiR	69.6738	44.4431	0.637874	-0.648658
hsa-miR-10b-5p		Canonical	275.262	175.004	0.635774	-0.653415
hsa-mir-99a	AACCCGTAGATCCGAACTTGTA	IsomiR	59.7	37.953	0.635729	-0.653517
hsa-mir-199b	CAGTAGTCTGCACATTGGTTA	IsomiR	63.7771	40.5355	0.63558	-0.653853
hsa-let-7a-1	TGAGGTAGTAGGTTGTATAGTTA	IsomiR	411.219	261.083	0.634901	-0.655397
hsa-miR-301a-3p		Canonical	80.6919	51.1964	0.634468	-0.656381
hsa-mir-199b	CAGTAGTCTGCACATTGGTTAA	IsomiR	24.6827	15.6204	0.63285	-0.660064
hsa-mir-411	ATAGTAGACCGTATAGCGTAC	IsomiR	40.0446	25.3404	0.632804	-0.660169
hsa-mir-27a	TTCACAGTGGCTAAGTTCTGCT	IsomiR	31.1774	19.7285	0.63278	-0.660223
hsa-let-7f-1	TGAGGTAGTAGATTGTATAGTTA	IsomiR	613.997	388.479	0.632705	-0.660396
hsa-mir-320b-1	AAAAGCTGGGTTGAGAGGGAAA	IsomiR	26.604	16.8033	0.631609	-0.662896
hsa-let-7c	TGAGGTAGTAGGTTGTATGGTTA	IsomiR	150.47	94.9596	0.631086	-0.664091
hsa-mir-99a	AACCCGTAGATCCGATCTTGTGAA	IsomiR	114.326	72.1396	0.631	-0.664289
hsa-let-7a-2	TGAGGTAGTAGGTTGTATAGTTA	IsomiR	417.45	261.126	0.625527	-0.676856
hsa-mir-101-1	TACAGTACTGTGATAACTGACC	IsomiR	198.238	123.723	0.624112	-0.680123
hsa-let-7f-2	TGAGGTAGTAGATTGTATAGTTA	IsomiR	601.605	375.187	0.623644	-0.681205
hsa-mir-199a-2	CCCAGTGTTCAGACTACCTGTTA	IsomiR	105.473	65.6379	0.622321	-0.68427
hsa-mir-199a-1	CCCAGTGTTCAGACTACCTGTTA	IsomiR	106.388	66.1247	0.621545	-0.68607
hsa-mir-27b	TTCACAGTGGCTAAGTTCTGAAA	IsomiR	691.023	428.638	0.620295	-0.688974
hsa-let-7a-3	TGAGGTAGTAGGTTGTATAGTTA	IsomiR	413.044	255.625	0.618879	-0.69227
hsa-mir-98	TGAGGTAGTAAGTTGTATTGTTA	IsomiR	35.7275	22.0708	0.617754	-0.694896
hsa-miR-27b-5p		Canonical	102.218	62.6799	0.613198	-0.705575
hsa-mir-125b-2	ACAAGTCAGGCTCTTGGGACCT	IsomiR	75.9585	46.4348	0.611318	-0.710004
hsa-let-7c	TGAGGTAGTAGGTTGTATAGTTA	IsomiR	115.234	69.4462	0.602657	-0.730592
hsa-miR-26a-5p		Canonical	1950.67	1174.53	0.602115	-0.73189
hsa-let-7b	TGAGGTAGTAGGTTGTGTGGTTTA	IsomiR	22.5364	13.5572	0.601568	-0.733199
hsa-mir-148b	TCAGTGCATCACAGAACTTTGTT	IsomiR	131.12	78.7781	0.600811	-0.735017
hsa-mir-125b-2	ACAAGTCAGGCTCTTGGGACCTA	IsomiR	39.1687	23.5328	0.600807	-0.735027
hsa-miR-92b-3p		Canonical	3088.68	1854.96	0.600565	-0.735607
hsa-mir-27b	TTCACAGTGGCTAAGTTCCGA	IsomiR	22.5786	13.4232	0.594511	-0.750226
hsa-mir-10b	ACCCTGTAGAACCGAATTTGTG	IsomiR	800.638	474.716	0.592922	-0.754086
hsa-mir-148a	TCAGTGCACTACAGAACTTTGTC	IsomiR	3754.41	2222.71	0.592028	-0.756262
hsa-mir-101-2	TACAGTACTGTGATAACTGACC	IsomiR	198.709	117.63	0.591972	-0.7564
hsa-mir-15b	TAGCAGCACATCATGGTTTAC	IsomiR	29.8412	17.4341	0.58423	-0.775392
hsa-mir-10b	ACCCTGTAGAACCGAATTTGTGA	IsomiR	527.479	306.507	0.581078	-0.783195
hsa-mir-744	TGCGGGGCTAGGGCTAACAGC	IsomiR	153.128	88.9508	0.580891	-0.78366
hsa-mir-23a	ATCACATTGCCAGGGATTTCCA	IsomiR	76.3535	44.3174	0.580424	-0.78482
hsa-mir-100	AACCCGTAGATCCGAACTTGTGA	IsomiR	15153.2	8779.46	0.579381	-0.787415
hsa-mir-199b	CCCAGTGTTTAGACTATCTGTTA	IsomiR	55.3046	32.0352	0.579251	-0.78774
hsa-mir-10b	TACCCTGTAGAACCGAATTTGTGA	IsomiR	297.232	171.409	0.576684	-0.794148
hsa-mir-654	TATGTCTGCTGACCATCACC	IsomiR	470.871	270.546	0.574566	-0.799456
hsa-mir-214	TACAGCAGGCACAGACAGGCAG	IsomiR	76.0362	43.5158	0.572304	-0.805145
hsa-mir-26b	TTCAAGTAATTCAGGATAGGTAA	IsomiR	70.0158	39.8985	0.56985	-0.811347
hsa-mir-99b	CACCCGTAGAACCGACCTTGCGA	IsomiR	1476.39	835.449	0.565873	-0.821449
hsa-let-7b	TGAGGTAGTAGGTTGTATGGTTA	IsomiR	34.858	19.432	0.557462	-0.843055
hsa-mir-92b	TATTGCACTCGTCCCGGCCTCAA	IsomiR	483.584	268.477	0.555181	-0.848969
hsa-mir-199a-1	CAGTAGTCTGCACATTGGTTAA	IsomiR	24.2464	13.4355	0.554124	-0.851718
hsa-mir-26b	TTCAAGTAATTCAGGATAGGTTA	IsomiR	255.644	140.657	0.550208	-0.861951
hsa-mir-99a	AACCCGTAGATCCGATCTTGTGA	IsomiR	425.118	232.691	0.547355	-0.869451
hsa-mir-10b	TACCCTGTAGAACCGAATTTGTAA	IsomiR	47.6199	25.595	0.537484	-0.895705
hsa-mir-221	ACCTGGCATACAATGTAGATTTC	IsomiR	144.912	77.8418	0.537168	-0.896556
hsa-miR-23a-3p		Canonical	437.903	234.807	0.536208	-0.899134
hsa-mir-199a-2	CAGTAGTCTGCACATTGGTTAA	IsomiR	26.2309	14.0356	0.535081	-0.902172
hsa-miR-193b-3p		Canonical	66.6662	35.594	0.533915	-0.905319
hsa-mir-92b	TATTGCACTCGTCCCGGCCTCTA	IsomiR	111.641	58.803	0.526716	-0.924902
hsa-mir-1271	CTTGGCACCTAGCAAGCACTC	IsomiR	72.7124	38.1841	0.525139	-0.92923
hsa-let-7e	TGAGGTAGGAGGTTGTATAGTTA	IsomiR	348.016	180.706	0.519246	-0.94551
hsa-miR-214-5p		Canonical	53.6405	27.7759	0.517815	-0.94949
hsa-let-7e	TGAGGTAGGAGGTTGTATAGTAA	IsomiR	66.2613	34.0504	0.513881	-0.960494
hsa-mir-92a-2	TATTGCACTTGTCCCGGCCTGTAA	IsomiR	1277.12	647.632	0.507105	-0.979643
hsa-mir-99a	AACCCGTAGATCCGATCTTGTAA	IsomiR	54.9004	27.643	0.503512	-0.989901
hsa-miR-127-3p		Canonical	370.172	185.854	0.502076	-0.994021
hsa-miR-345-5p		Canonical	93.0145	46.2929	0.497696	-1.00666
hsa-mir-92a-1	TATTGCACTTGTCCCGGCCTGTAA	IsomiR	1287.39	640.437	0.497469	-1.00732
hsa-miR-221-3p		Canonical	746.692	368.475	0.493477	-1.01895
hsa-mir-222	AGCTACATCTGGCTACTGGGTCTC	IsomiR	7245.07	3545.34	0.489345	-1.03108
hsa-mir-92a-1	TATTGCACTTGTCCCGGCCTGTTA	IsomiR	142.961	63.0706	0.441175	-1.18058
hsa-miR-27b-3p		Canonical	30960.6	13577.3	0.438536	-1.18923
hsa-mir-27b	TTCACAGTGGCTAAGTTCTGCAA	IsomiR	1276.63	549.466	0.430405	-1.21623
hsa-miR-199b-5p		Canonical	438.943	187.168	0.426405	-1.2297
hsa-mir-23b	ATCACATTGCCAGGGATTACCAC	IsomiR	213.869	88.2637	0.4127	-1.27684
hsa-miR-199a-5p		Canonical	1507.82	588.334	0.390188	-1.35776
hsa-mir-92b	TATTGCACTCGTCCCGGCCTCCAA	IsomiR	119.349	46.5626	0.390138	-1.35794
hsa-miR-421		Canonical	33.9226	12.999	0.383194	-1.38385
hsa-miR-195-3p		Canonical	30.3332	10.2435	0.3377	-1.56618
